# Supplementary material for: Community knowledge, attitudes and practices related to Taenia solium taeniosis and cysticercosis in Zambia
Source: PLoS Negl Trop Dis. 2023 Aug 10;17(8):e0011375. doi: 10.1371/journal.pntd.0011375 (PMC10443877; doi:10.1371/journal.pntd.0011375)
Supplement: S3 File — (XLSX) [file pntd.0011375.s005.xlsx]

## Sheet: DATA
hh code	7. Position of interviewee in the household	8. Age	9. Sex	10. Religion	"other" specify	11. Highest education	12. What is your main occupation?/a. Farmer	12. What is your main occupation?/b. Trader	12. What is your main occupation?/d. Formal employment	12. What is your main occupation?/e. None	12. What is your main occupation?/f. Other	"other" specify	13. What is your main source of income?	"other" specify	14. Is access to water a problem for your household?	15. From where do you usually get your drinking water?	15. From where do you usually get your drinking water?/b. Well	15. From where do you usually get your drinking water?/c. Bore-hole	15. From where do you usually get your drinking water?/d. Tap	16. How do you treat your water before drinking?	16. How do you treat your water before drinking?/a. Boiling	16. How do you treat your water before drinking?/b. Add Chlorine	16. How do you treat your water before drinking?/c. Not treated	17. Do you have a latrine at home?	18. Is the latrine used?	19. If yes check for evidence of use (Physical inspection)	20. What materials is the latrine made from? (Physical inspection )	20. What materials is the latrine made from? (Physical inspection )/a. Burnt brick wall	20. What materials is the latrine made from? (Physical inspection )/b. Mud and logs wall	20. What materials is the latrine made from? (Physical inspection )/c. Thatched grass wall	20. What materials is the latrine made from? (Physical inspection )/d. Iron sheets roof	20. What materials is the latrine made from? (Physical inspection )/e. Grass roof	20. What materials is the latrine made from? (Physical inspection )/f. No roof	21. Does the latrine have a door? (Physical inspection)	22. Is there a hand washing facility near the latrine? (Physical inspection)	23. Do you always wash your hands after using the toilet?	24. What do you use to wash hands after using the toilet?	25. Do you share the latrine with neighbours?	26. Do you have a raised dish rack? (physical inspection)	27. Have you ever heard of tapeworm infections in humans?	28. How did you learn about it?	28. How did you learn about it? / a. Hospital	28. How did you learn about it? /b. Family/friends	28. How did you learn about it? /c. School	28. How did you learn about it? /d. Other	If "other" specify	29. How does one know they have tapeworm infection?	29. How does one know they have tapeworm infection?/a. Abdominal pain	29. How does one know they have tapeworm infection?/b. Vomiting
BV001	a. Head of household	33	b. Female	Protestant		c. Secondary school	1	0	0	0	0		a. Farming		b. No	c. Bore-hole	0	1	0	c. Not treated	0	0	1	a. Yes	a. Yes	a. Yes	a. Burnt brick wall	1	0	0	0	0	0	b. No	b. No	a. Yes, always	a. Water only	b. No	b. No	a. Yes	d. Other	0	0	0	1	community sensitisation	a. Abdominal pain d. Seen in faeces	1	0
BV002	a. Head of household	36	a. Male	Protestant		c. Secondary school	1	0	0	0	0		a. Farming		b. No	c. Bore-hole	0	1	0	c. Not treated	0	0	1	a. Yes	a. Yes	a. Yes	a. Burnt brick wall e. Grass roof	1	0	0	0	1	0	a. Yes	b. No	a. Yes, always	a. Water only	b. No	b. No	a. Yes	d. Other	0	0	0	1	community sensitisation	d. Seen in faeces	0	0
BV003	b. Spouse	49	b. Female	Protestant		a. None	1	0	0	0	0		a. Farming		b. No	c. Bore-hole	0	1	0	c. Not treated	0	0	1	a. Yes	a. Yes	a. Yes	a. Burnt brick wall e. Grass roof	1	0	0	0	1	0	b. No	b. No	a. Yes, always	a. Water only	b. No	b. No	a. Yes	d. Other	0	0	0	1	community sensitisation	d. Seen in faeces	0	0
BV004	a. Head of household	51	b. Female	Protestant		c. Secondary school	1	0	0	0	0		a. Farming		b. No	b. Well c. Bore-hole	1	1	0	c. Not treated	0	0	1	a. Yes	a. Yes	a. Yes	a. Burnt brick wall e. Grass roof	1	0	0	0	1	0	a. Yes	b. No	a. Yes, always	a. Water only	b. No	b. No	a. Yes	d. Other	0	0	0	1	community sensitisation	d. Seen in faeces a. Abdominal pain	1	0
BV005	a. Head of household	39	a. Male	Protestant		b. Primary school	1	0	0	0	0		a. Farming		b. No	c. Bore-hole	0	1	0	c. Not treated	0	0	1	a. Yes	a. Yes	a. Yes	a. Burnt brick wall e. Grass roof	1	0	0	0	1	0	b. No	b. No	a. Yes, always	a. Water only	a. Yes	b. No	a. Yes	a. Hospital b. Family/friends d. Other	1	1	0	1	community sensitisation	d. Seen in faeces	0	0
BV006	a. Head of household	33	b. Female	Catholic		c. Secondary school	1	0	0	0	0		a. Farming		b. No	c. Bore-hole	0	1	0	c. Not treated	0	0	1	a. Yes	a. Yes	a. Yes	c. Thatched grass wall e. Grass roof	0	0	1	0	1	0	a. Yes	b. No	a. Yes, always	a. Water only	b. No	b. No	a. Yes	a. Hospital	1	0	0	0		c. Diarrhoea	0	0
BV007	a. Head of household	47	a. Male	Catholic		b. Primary school	1	0	0	0	0		a. Farming		a. Yes	c. Bore-hole	0	1	0	c. Not treated	0	0	1	a. Yes	a. Yes	a. Yes	a. Burnt brick wall e. Grass roof	1	0	0	0	1	0	b. No	b. No	a. Yes, always	a. Water only	b. No	b. No	a. Yes	d. Other	0	0	0	1	community sensitisation	a. Abdominal pain d. Seen in faeces	1	0
BV008	a. Head of household	68	a. Male	Other	Zion spirit church	b. Primary school	1	0	0	0	0		a. Farming		a. Yes	c. Bore-hole	0	1	0	c. Not treated	0	0	1	a. Yes	a. Yes	a. Yes	b. Mud and logs wall e. Grass roof	0	1	0	0	1	0	b. No	b. No	a. Yes, always	a. Water only	b. No	b. No	a. Yes	a. Hospital b. Family/friends	1	1	0	0		a. Abdominal pain b. Vomiting c. Diarrhoea	1	1
BV009	b. Spouse	20	b. Female	Catholic		b. Primary school	1	0	0	0	0		a. Farming		a. Yes	c. Bore-hole	0	1	0	c. Not treated	0	0	1	b. No												b. Sometimes	b. Water with soap	a. Yes	b. No	b. No
BV010	a. Head of household	72	a. Male	Protestant		b. Primary school	1	0	0	0	0		a. Farming		a. Yes	c. Bore-hole	0	1	0	b. Add Chlorine	0	1	0	a. Yes	a. Yes	a. Yes	a. Burnt brick wall	1	0	0	0	0	0	a. Yes	a. Yes	c. No, never		a. Yes	b. No	c. Not sure
BV011	a. Head of household	53	a. Male	Protestant		b. Primary school	1	0	0	0	0		a. Farming		a. Yes	c. Bore-hole	0	1	0	b. Add Chlorine	0	1	0	a. Yes	a. Yes	a. Yes	c. Thatched grass wall	0	0	1	0	0	0	b. No	a. Yes	b. Sometimes	b. Water with soap	a. Yes	b. No	c. Not sure
BV012	b. Spouse	38	b. Female	Protestant		a. None	1	0	0	0	0		a. Farming		a. Yes	c. Bore-hole	0	1	0	c. Not treated	0	0	1	a. Yes	a. Yes	a. Yes	c. Thatched grass wall	0	0	1	0	0	0	b. No	a. Yes	a. Yes, always	a. Water only	a. Yes	b. No	b. No
BV013	b. Spouse	34	b. Female	Catholic		b. Primary school	1	0	0	0	0		a. Farming		b. No	c. Bore-hole	0	1	0	c. Not treated	0	0	1	a. Yes	a. Yes	a. Yes	a. Burnt brick wall	1	0	0	0	0	0	b. No	b. No	a. Yes, always	a. Water only	b. No	b. No	a. Yes	b. Family/friends	0	1	0	0		e. Don’t know	0	0
BV014	a. Head of household	57	a. Male	Protestant		a. None	1	0	0	0	0		a. Farming		b. No	c. Bore-hole	0	1	0	c. Not treated	0	0	1	a. Yes	a. Yes	a. Yes	a. Burnt brick wall	1	0	0	0	0	0	b. No	b. No	a. Yes, always	a. Water only	a. Yes	b. No	b. No
BV015	b. Spouse	46	b. Female	Protestant		b. Primary school	1	0	0	0	0		a. Farming		b. No	c. Bore-hole	0	1	0	c. Not treated	0	0	1	a. Yes	a. Yes	a. Yes	a. Burnt brick wall	1	0	0	0	0	0	b. No	b. No	a. Yes, always	b. Water with soap	b. No	a. Yes	a. Yes	b. Family/friends	0	1	0	0		e. Don’t know	0	0
BV016	b. Spouse	42	b. Female	Protestant		b. Primary school	1	0	0	0	0		a. Farming		b. No	c. Bore-hole	0	1	0	c. Not treated	0	0	1	a. Yes	a. Yes	a. Yes	a. Burnt brick wall	1	0	0	0	0	0	b. No	b. No	a. Yes, always	a. Water only	b. No	b. No	a. Yes	d. Other	0	0	0	1	community sensitisation	e. Don’t know	0	0
BV017	a. Head of household	54	a. Male	Protestant		b. Primary school	1	0	0	0	0		a. Farming		b. No	c. Bore-hole	0	1	0	c. Not treated	0	0	1	a. Yes	a. Yes	a. Yes	a. Burnt brick wall	1	0	0	0	0	0	a. Yes	b. No	a. Yes, always	a. Water only	b. No	a. Yes	a. Yes	d. Other	0	0	0	1	community sensitisation	e. Don’t know	0	0
BV018	a. Head of household	53	a. Male	Protestant		b. Primary school	1	0	0	0	0		a. Farming		b. No	c. Bore-hole	0	1	0	c. Not treated	0	0	1	a. Yes	a. Yes	a. Yes	a. Burnt brick wall	1	0	0	0	0	0	b. No	b. No	b. Sometimes	a. Water only	b. No	a. Yes	b. No
BV019	a. Head of household	44	a. Male	Protestant		b. Primary school	1	0	0	0	0		a. Farming		b. No	c. Bore-hole	0	1	0	c. Not treated	0	0	1	a. Yes	a. Yes	a. Yes	b. Mud and logs wall	0	1	0	0	0	0	b. No	b. No	b. Sometimes	a. Water only	a. Yes	b. No	b. No
BV020	a. Head of household	43	b. Female	Catholic		a. None	1	0	0	0	0		a. Farming		b. No	c. Bore-hole	0	1	0	c. Not treated	0	0	1	a. Yes	a. Yes	a. Yes	a. Burnt brick wall	1	0	0	0	0	0	b. No	b. No	a. Yes, always	a. Water only	b. No	b. No	b. No
CMT001	a. Head of household	23	a. Male	Catholic		c. Secondary school	1	0	0	0	0		a. Farming		a. Yes	c. Bore-hole	0	1	0	a. Boiling	1	0	0	a. Yes	a. Yes	a. Yes	a. Burnt brick wall	1	0	0	0	0	0	a. Yes	b. No	a. Yes, always	b. Water with soap	a. Yes	b. No	a. Yes	a. Hospital	1	0	0	0		d. Seen in faeces	0	0
CMT002	a. Head of household	25	a. Male	Protestant		b. Primary school	1	0	0	0	0		a. Farming		a. Yes	c. Bore-hole	0	1	0	c. Not treated	0	0	1	a. Yes	a. Yes	a. Yes	c. Thatched grass wall	0	0	1	0	0	0	b. No	b. No	c. No, never		a. Yes	b. No	a. Yes	a. Hospital	1	0	0	0		d. Seen in faeces	0	0
CMT003	c. Dependant	21	b. Female	Catholic		b. Primary school	1	0	0	0	0		a. Farming		b. No	c. Bore-hole	0	1	0	c. Not treated	0	0	1	a. Yes	a. Yes	a. Yes	b. Mud and logs wall	0	1	0	0	0	0	a. Yes	a. Yes	a. Yes, always	a. Water only	a. Yes	a. Yes	a. Yes	a. Hospital d. Other	1	0	0	1	community sensitisation	a. Abdominal pain	1	0
CMT004	a. Head of household	64	b. Female	Catholic		b. Primary school	1	0	0	0	0		a. Farming		a. Yes	c. Bore-hole	0	1	0	c. Not treated	0	0	1	b. No												a. Yes, always	a. Water only	a. Yes	a. Yes	a. Yes	a. Hospital b. Family/friends	1	1	0	0		a. Abdominal pain b. Vomiting d. Seen in faeces	1	1
CMT005	b. Spouse	79	b. Female	Protestant		c. Secondary school	1	0	0	0	0		a. Farming		b. No	c. Bore-hole	0	1	0	c. Not treated	0	0	1	a. Yes	a. Yes	a. Yes	b. Mud and logs wall	0	1	0	0	0	0	a. Yes	b. No	a. Yes, always	b. Water with soap	a. Yes	b. No	b. No
CMT006	a. Head of household	29	a. Male	Catholic		c. Secondary school	1	0	0	0	0		a. Farming		a. Yes	c. Bore-hole	0	1	0	c. Not treated	0	0	1	a. Yes	a. Yes	a. Yes	a. Burnt brick wall	1	0	0	0	0	0	b. No	b. No	a. Yes, always	a. Water only	a. Yes	b. No	b. No
CMT007	a. Head of household	40	a. Male	Protestant		b. Primary school	1	0	0	0	0		a. Farming		b. No	c. Bore-hole	0	1	0	c. Not treated	0	0	1	a. Yes	a. Yes	a. Yes	b. Mud and logs wall	0	1	0	0	0	0	a. Yes	b. No	a. Yes, always	c. Water with ashes	b. No	a. Yes	a. Yes	d. Other	0	0	0	1	community sensitisation	e. Don’t know	0	0
CMT008	b. Spouse	32	b. Female	Catholic		b. Primary school	1	0	0	0	0		a. Farming		b. No	c. Bore-hole	0	1	0	c. Not treated	0	0	1	a. Yes	a. Yes	a. Yes	a. Burnt brick wall e. Grass roof	1	0	0	0	1	0	a. Yes	b. No	a. Yes, always	a. Water only	a. Yes	b. No	a. Yes	a. Hospital	1	0	0	0		d. Seen in faeces	0	0
CMT009	a. Head of household	39	a. Male	Protestant		c. Secondary school	1	0	0	0	0		a. Farming		b. No	c. Bore-hole	0	1	0	c. Not treated	0	0	1	b. No												a. Yes, always	c. Water with ashes	a. Yes	b. No	a. Yes	d. Other	0	0	0	1	community sensitisation	d. Seen in faeces	0	0
CHT001	a. Head of household	29	a. Male	Protestant		c. Secondary school	1	0	0	0	0		a. Farming		b. No	c. Bore-hole	0	1	0	c. Not treated	0	0	1	b. No												b. Sometimes	a. Water only	a. Yes	b. No	a. Yes	d. Other	0	0	0	1	community sensitisation	d. Seen in faeces	0	0
CHT002	a. Head of household	42	a. Male	Protestant		b. Primary school	1	0	0	0	0		a. Farming		b. No	c. Bore-hole	0	1	0	c. Not treated	0	0	1	b. No												a. Yes, always	a. Water only	a. Yes	b. No	a. Yes	d. Other	0	0	0	1	community sensitisation	a. Abdominal pain	1	0
CHT003	a. Head of household	68	a. Male	Other	Zion spirit church	b. Primary school	1	0	0	0	0		a. Farming		b. No	c. Bore-hole	0	1	0	c. Not treated	0	0	1	a. Yes	a. Yes	a. Yes	a. Burnt brick wall	1	0	0	0	0	0	a. Yes	b. No	a. Yes, always	a. Water only	a. Yes	b. No	a. Yes	d. Other	0	0	0	1	community sensitisation	d. Seen in faeces	0	0
CHT004	b. Spouse	24	b. Female	Protestant		b. Primary school	1	0	0	0	0		a. Farming		b. No	c. Bore-hole	0	1	0	c. Not treated	0	0	1	a. Yes	a. Yes	a. Yes	a. Burnt brick wall	1	0	0	0	0	0	b. No	b. No	b. Sometimes	a. Water only	b. No	b. No	b. No
CHT005	a. Head of household	59	b. Female	Protestant		b. Primary school	1	0	0	0	0		a. Farming		b. No	c. Bore-hole	0	1	0	c. Not treated	0	0	1	b. No												a. Yes, always	b. Water with soap	b. No	b. No	a. Yes	b. Family/friends	0	1	0	0		e. Don’t know	0	0
CHT006	a. Head of household	57	b. Female	Protestant		b. Primary school	1	0	0	0	0		a. Farming		b. No	c. Bore-hole	0	1	0	c. Not treated	0	0	1	a. Yes	a. Yes	a. Yes	b. Mud and logs wall	0	1	0	0	0	0	a. Yes	b. No	a. Yes, always	b. Water with soap	a. Yes	b. No	b. No
CHT007	b. Spouse	52	b. Female	Protestant		c. Secondary school	1	0	0	0	0		a. Farming		a. Yes	c. Bore-hole	0	1	0	b. Add Chlorine	0	1	0	b. No												b. Sometimes	b. Water with soap	a. Yes	a. Yes	c. Not sure
CHT008	a. Head of household	36	a. Male	Protestant		b. Primary school	1	0	0	0	0		a. Farming		a. Yes	c. Bore-hole	0	1	0	b. Add Chlorine	0	1	0	b. No												a. Yes, always	b. Water with soap	b. No	b. No	c. Not sure
CHT009	a. Head of household	90	b. Female	Protestant		a. None	1	0	0	0	0		a. Farming		a. Yes	c. Bore-hole	0	1	0	c. Not treated	0	0	1	b. No												b. Sometimes	b. Water with soap	a. Yes	b. No	b. No
CHT010	a. Head of household	40	b. Female	Protestant		b. Primary school	1	0	0	0	0		a. Farming		a. Yes	c. Bore-hole	0	1	0	c. Not treated	0	0	1	b. No												a. Yes, always	b. Water with soap	a. Yes	b. No	a. Yes	a. Hospital	1	0	0	0		a. Abdominal pain	1	0
CHT011	b. Spouse	57	b. Female	Other	Zion spirit church	b. Primary school	1	0	0	0	0		a. Farming		b. No	c. Bore-hole	0	1	0	c. Not treated	0	0	1	a. Yes	a. Yes	a. Yes	b. Mud and logs wall	0	1	0	0	0	0	a. Yes	b. No	a. Yes, always	a. Water only	a. Yes	b. No	a. Yes	b. Family/friends	0	1	0	0		a. Abdominal pain d. Seen in faeces	1	0
CHT012	a. Head of household	68	b. Female	Protestant		b. Primary school	1	0	0	0	0		a. Farming		b. No	c. Bore-hole	0	1	0	c. Not treated	0	0	1	b. No												b. Sometimes	b. Water with soap	a. Yes	b. No	a. Yes	d. Other	0	0	0	1	community sensitisation	a. Abdominal pain c. Diarrhoea d. Seen in faeces	1	0
CHT013	a. Head of household	27	a. Male	Other	None	b. Primary school	1	0	0	0	0		a. Farming		a. Yes	c. Bore-hole	0	1	0	c. Not treated	0	0	1	a. Yes	a. Yes	a. Yes	a. Burnt brick wall	1	0	0	0	0	0	a. Yes	b. No	b. Sometimes	b. Water with soap	a. Yes	b. No	b. No
CHT014	a. Head of household	54	a. Male	Protestant		c. Secondary school	1	0	0	0	0		a. Farming		b. No	c. Bore-hole	0	1	0	c. Not treated	0	0	1	a. Yes	a. Yes	a. Yes	a. Burnt brick wall	1	0	0	0	0	0	a. Yes	b. No	b. Sometimes	a. Water only	b. No	b. No	a. Yes	d. Other	0	0	0	1	community sensitisation	e. Don’t know	0	0
CHT015	a. Head of household	31	a. Male	Protestant		c. Secondary school	1	0	0	0	0		a. Farming		b. No	c. Bore-hole	0	1	0	c. Not treated	0	0	1	a. Yes	a. Yes	a. Yes	a. Burnt brick wall	1	0	0	0	0	0	a. Yes	b. No	a. Yes, always	b. Water with soap	a. Yes	b. No	a. Yes	c. School	0	0	1	0		e. Don’t know	0	0
CHT016	a. Head of household	27	a. Male	Catholic		b. Primary school	1	0	0	0	0		a. Farming		b. No	c. Bore-hole	0	1	0	c. Not treated	0	0	1	b. No												a. Yes, always	a. Water only	a. Yes	b. No	b. No
CHW001	b. Spouse	54	b. Female	Catholic		b. Primary school	1	0	0	0	0		a. Farming		b. No	c. Bore-hole	0	1	0	c. Not treated	0	0	1	a. Yes	a. Yes	a. Yes	c. Thatched grass wall	0	0	1	0	0	0	b. No	b. No	a. Yes, always	a. Water only	a. Yes	b. No	a. Yes	d. Other	0	0	0	1	community sensitisation	d. Seen in faeces	0	0
CHW002	a. Head of household	45	a. Male	Catholic		b. Primary school	1	0	0	0	0		a. Farming		b. No	c. Bore-hole	0	1	0	c. Not treated	0	0	1	a. Yes	a. Yes	a. Yes	c. Thatched grass wall	0	0	1	0	0	0	b. No	b. No	b. Sometimes	a. Water only	a. Yes	b. No	a. Yes	d. Other	0	0	0	1	community sensitisation	d. Seen in faeces	0	0
CHW003	b. Spouse	28	b. Female	Protestant		c. Secondary school	1	0	0	0	0		a. Farming		b. No	c. Bore-hole	0	1	0	c. Not treated	0	0	1	b. No												b. Sometimes	a. Water only	a. Yes	b. No	a. Yes	d. Other	0	0	0	1	community sensitisation	d. Seen in faeces	0	0
CHW004	a. Head of household	40	a. Male	Muslim		c. Secondary school	1	0	0	0	0		a. Farming		b. No	c. Bore-hole	0	1	0	c. Not treated	0	0	1	a. Yes	a. Yes	a. Yes	c. Thatched grass wall	0	0	1	0	0	0	a. Yes	b. No	a. Yes, always	a. Water only	a. Yes	b. No	a. Yes	d. Other	0	0	0	1	community sensitisation	d. Seen in faeces	0	0
CHW005	b. Spouse	35	b. Female	Catholic		a. None	1	0	0	0	0		a. Farming		b. No	c. Bore-hole	0	1	0	c. Not treated	0	0	1	a. Yes	a. Yes	a. Yes	a. Burnt brick wall	1	0	0	0	0	0	b. No	b. No	a. Yes, always	b. Water with soap	a. Yes	b. No	a. Yes	d. Other	0	0	0	1	community sensitisation	d. Seen in faeces	0	0
CHW006	a. Head of household	44	a. Male	Muslim		b. Primary school	1	0	0	0	0		a. Farming		b. No	c. Bore-hole	0	1	0	c. Not treated	0	0	1	a. Yes	a. Yes	a. Yes	a. Burnt brick wall	1	0	0	0	0	0	a. Yes	b. No	a. Yes, always	a. Water only	a. Yes	b. No	a. Yes	b. Family/friends	0	1	0	0		d. Seen in faeces	0	0
CHW007	a. Head of household	53	b. Female	Protestant		a. None	1	0	0	0	0		a. Farming		b. No	c. Bore-hole	0	1	0	c. Not treated	0	0	1	a. Yes	a. Yes	a. Yes	a. Burnt brick wall	1	0	0	0	0	0	b. No	b. No	a. Yes, always	a. Water only	a. Yes	b. No	a. Yes	d. Other	0	0	0	1	community sensitisation	a. Abdominal pain	1	0
CHW008	a. Head of household	67	a. Male	Protestant		b. Primary school	1	0	0	0	0		a. Farming		b. No	c. Bore-hole	0	1	0	c. Not treated	0	0	1	b. No												a. Yes, always	b. Water with soap	b. No	b. No	a. Yes	b. Family/friends	0	1	0	0		d. Seen in faeces	0	0
CHW009	b. Spouse	25	b. Female	Protestant		b. Primary school	1	0	0	0	0		a. Farming		b. No	c. Bore-hole	0	1	0	c. Not treated	0	0	1	b. No												a. Yes, always	b. Water with soap	b. No	b. No	b. No
CHW010	a. Head of household	51	a. Male	Protestant		b. Primary school	1	0	0	0	0		a. Farming		b. No	c. Bore-hole	0	1	0	c. Not treated	0	0	1	a. Yes	a. Yes	a. Yes	a. Burnt brick wall	1	0	0	0	0	0	b. No	b. No	b. Sometimes	a. Water only	a. Yes	b. No	b. No
CHW011	b. Spouse	43	b. Female	Protestant		b. Primary school	1	0	0	0	0		a. Farming		b. No	c. Bore-hole	0	1	0	c. Not treated	0	0	1	a. Yes	a. Yes	a. Yes	a. Burnt brick wall	1	0	0	0	0	0	a. Yes	b. No	a. Yes, always	b. Water with soap	b. No	b. No	a. Yes	b. Family/friends	0	1	0	0		e. Don’t know	0	0
CHW012	c. Dependant	20	a. Male	Protestant		c. Secondary school	1	0	0	0	0		a. Farming		b. No	c. Bore-hole	0	1	0	c. Not treated	0	0	1	a. Yes	a. Yes	a. Yes	a. Burnt brick wall	1	0	0	0	0	0	a. Yes	b. No	a. Yes, always	a. Water only	a. Yes	b. No	b. No
CHW013	c. Dependant	20	b. Female	Protestant		b. Primary school	1	0	0	0	0		a. Farming		b. No	c. Bore-hole	0	1	0	c. Not treated	0	0	1	b. No												a. Yes, always	b. Water with soap	b. No	b. No	b. No
CHW014	a. Head of household	25	b. Female	Protestant		c. Secondary school	1	0	0	0	0		a. Farming		b. No	c. Bore-hole	0	1	0	c. Not treated	0	0	1	b. No												b. Sometimes	a. Water only	b. No	b. No	b. No
CHW015	a. Head of household	70	b. Female	Protestant		a. None	1	0	0	0	0		a. Farming		a. Yes	c. Bore-hole	0	1	0	c. Not treated	0	0	1	a. Yes	a. Yes	a. Yes	a. Burnt brick wall	1	0	0	0	0	0	a. Yes	a. Yes	a. Yes, always	b. Water with soap	a. Yes	a. Yes	c. Not sure
CHW016	b. Spouse	26	b. Female	Adventist		c. Secondary school	1	0	0	0	0		a. Farming		a. Yes	c. Bore-hole	0	1	0	c. Not treated	0	0	1	b. No												a. Yes, always	b. Water with soap	a. Yes	b. No	c. Not sure
CHW017	b. Spouse	28	b. Female	Catholic		b. Primary school	1	1	0	0	0		b. Business		a. Yes	c. Bore-hole	0	1	0	b. Add Chlorine	0	1	0	b. No												a. Yes, always	b. Water with soap	a. Yes	b. No	b. No
CHW018	a. Head of household	82	a. Male	Muslim		a. None	1	0	0	0	0		a. Farming		a. Yes	c. Bore-hole	0	1	0	c. Not treated	0	0	1	b. No												b. Sometimes	b. Water with soap	a. Yes	b. No	a. Yes	d. Other	0	0	0	1	community sensitisation	d. Seen in faeces	0	0
CHW019	b. Spouse	50	b. Female	Protestant		a. None	1	0	0	0	0		a. Farming		a. Yes	c. Bore-hole	0	1	0	b. Add Chlorine	0	1	0	a. Yes	a. Yes	a. Yes	a. Burnt brick wall	1	0	0	0	0	0	a. Yes	b. No	b. Sometimes	b. Water with soap	a. Yes	a. Yes	c. Not sure
CHW020	a. Head of household	80	b. Female	Protestant		a. None	1	0	0	0	0		a. Farming		a. Yes	c. Bore-hole	0	1	0	c. Not treated	0	0	1	b. No												b. Sometimes	b. Water with soap	b. No	b. No	b. No
CHW021	a. Head of household	52	a. Male	Protestant		c. Secondary school	1	0	0	0	0		a. Farming		a. Yes	c. Bore-hole	0	1	0	c. Not treated	0	0	1	b. No												a. Yes, always	b. Water with soap	a. Yes	a. Yes	c. Not sure
CHW022	a. Head of household	25	b. Female	Protestant		b. Primary school	1	1	0	0	0		a. Farming		a. Yes	c. Bore-hole	0	1	0	c. Not treated	0	0	1	a. Yes	a. Yes	a. Yes	a. Burnt brick wall	1	0	0	0	0	0	a. Yes	a. Yes	a. Yes, always	b. Water with soap	a. Yes	b. No	c. Not sure
CHW023	b. Spouse	22	b. Female	Protestant		b. Primary school	1	0	0	0	0		a. Farming		b. No	c. Bore-hole	0	1	0	c. Not treated	0	0	1	b. No												a. Yes, always	a. Water only	a. Yes	b. No	a. Yes	b. Family/friends	0	1	0	0		e. Don’t know	0	0
CHW024	a. Head of household	38	a. Male	Catholic		b. Primary school	1	0	0	0	0		a. Farming		b. No	c. Bore-hole	0	1	0	c. Not treated	0	0	1	a. Yes	a. Yes	a. Yes	c. Thatched grass wall	0	0	1	0	0	0	b. No	b. No	a. Yes, always	b. Water with soap	a. Yes	b. No	a. Yes	a. Hospital	1	0	0	0		a. Abdominal pain d. Seen in faeces	1	0
CHW025	a. Head of household	54	a. Male	Catholic		b. Primary school	1	0	0	0	0		a. Farming		a. Yes	c. Bore-hole	0	1	0	c. Not treated	0	0	1	a. Yes	a. Yes	a. Yes	c. Thatched grass wall	0	0	1	0	0	0	a. Yes	b. No	a. Yes, always	b. Water with soap	a. Yes	b. No	a. Yes	a. Hospital b. Family/friends d. Other	1	1	0	1	community sensitisation	a. Abdominal pain	1	0
CHW026	c. Dependant	29	a. Male	Protestant		c. Secondary school	1	0	0	0	0		a. Farming		b. No	c. Bore-hole	0	1	0	c. Not treated	0	0	1	a. Yes	a. Yes	a. Yes	a. Burnt brick wall e. Grass roof	1	0	0	0	1	0	b. No	a. Yes	a. Yes, always	a. Water only	a. Yes	a. Yes	a. Yes	b. Family/friends	0	1	0	0		a. Abdominal pain d. Seen in faeces	1	0
CHW027	a. Head of household	38	a. Male	Protestant		b. Primary school	1	0	0	0	0		a. Farming		a. Yes	c. Bore-hole	0	1	0	c. Not treated	0	0	1	a. Yes	a. Yes	a. Yes	a. Burnt brick wall f. No roof	1	0	0	0	0	1	b. No	b. No	a. Yes, always	a. Water only	a. Yes	b. No	a. Yes	d. Other	0	0	0	1	community sensitisation	e. Don’t know	0	0
CHW028	a. Head of household	58	b. Female	Protestant		b. Primary school	1	0	0	0	0		a. Farming		b. No	c. Bore-hole	0	1	0	c. Not treated	0	0	1	a. Yes	a. Yes	a. Yes	a. Burnt brick wall f. No roof	1	0	0	0	0	1	a. Yes	b. No	a. Yes, always	a. Water only	a. Yes	b. No	a. Yes	a. Hospital	1	0	0	0		c. Diarrhoea	0	0
CHW029	c. Dependant	19	b. Female	Protestant		c. Secondary school	1	0	0	0	0		a. Farming		b. No	c. Bore-hole	0	1	0	c. Not treated	0	0	1	a. Yes	a. Yes	a. Yes	a. Burnt brick wall f. No roof	1	0	0	0	0	1	b. No	b. No	a. Yes, always	b. Water with soap	a. Yes	b. No	a. Yes	c. School d. Other	0	0	1	1	community sensitisation	a. Abdominal pain	1	0
CHW030	a. Head of household	62	a. Male	Protestant		c. Secondary school	1	0	0	0	0		d. Other	Tailoring	b. No	c. Bore-hole	0	1	0	c. Not treated	0	0	1	a. Yes	a. Yes	a. Yes	b. Mud and logs wall	0	1	0	0	0	0	a. Yes	b. No	b. Sometimes	a. Water only	a. Yes	b. No	a. Yes	c. School	0	0	1	0		e. Don’t know	0	0
CHW031	a. Head of household	34	a. Male	Catholic		b. Primary school	1	0	0	0	0		a. Farming		b. No	c. Bore-hole	0	1	0	c. Not treated	0	0	1	b. No												a. Yes, always	b. Water with soap	a. Yes	b. No	b. No
CHW032	a. Head of household	27	a. Male	Protestant		c. Secondary school	1	0	0	0	0		a. Farming		b. No	c. Bore-hole	0	1	0	c. Not treated	0	0	1	b. No												a. Yes, always	a. Water only	a. Yes	b. No	b. No
CHW033	a. Head of household	50	b. Female	Catholic		a. None	1	0	0	0	0		a. Farming		b. No	c. Bore-hole	0	1	0	c. Not treated	0	0	1	a. Yes	a. Yes	a. Yes	b. Mud and logs wall	0	1	0	0	0	0	a. Yes	b. No	a. Yes, always	a. Water only	a. Yes	b. No	b. No
CHW034	b. Spouse	29	b. Female	Protestant		c. Secondary school	1	0	0	0	0		a. Farming		b. No	c. Bore-hole	0	1	0	c. Not treated	0	0	1	a. Yes	a. Yes	a. Yes	a. Burnt brick wall	1	0	0	0	0	0	b. No	b. No	a. Yes, always	a. Water only	a. Yes	b. No	b. No
CHW035	a. Head of household	36	b. Female	Other	Zion spirit church	a. None	1	0	0	0	0		a. Farming		b. No	c. Bore-hole	0	1	0	c. Not treated	0	0	1	b. No												a. Yes, always	b. Water with soap	a. Yes	b. No	b. No
CHW036	a. Head of household	48	b. Female	Protestant		a. None	1	0	0	0	0		a. Farming		b. No	c. Bore-hole	0	1	0	c. Not treated	0	0	1	a. Yes	a. Yes	a. Yes	b. Mud and logs wall	0	1	0	0	0	0	a. Yes	b. No	a. Yes, always	b. Water with soap	a. Yes	b. No	c. Not sure
CHW037	a. Head of household	35	a. Male	Catholic		a. None	1	0	0	0	0		a. Farming		b. No	c. Bore-hole	0	1	0	c. Not treated	0	0	1	a. Yes	a. Yes	a. Yes	b. Mud and logs wall	0	1	0	0	0	0	b. No	b. No	b. Sometimes	a. Water only	b. No	b. No	b. No
CHZ001	a. Head of household	61	b. Female	Other	Zion spirit church	b. Primary school	1	0	0	0	0		a. Farming		b. No	c. Bore-hole	0	1	0	c. Not treated	0	0	1	a. Yes	a. Yes	a. Yes	a. Burnt brick wall	1	0	0	0	0	0	b. No	b. No	a. Yes, always	a. Water only	a. Yes	b. No	a. Yes	d. Other	0	0	0	1	community sensitisation	d. Seen in faeces	0	0
CHZ002	a. Head of household	60	a. Male	Protestant		b. Primary school	1	0	0	0	0		a. Farming		b. No	c. Bore-hole	0	1	0	c. Not treated	0	0	1	a. Yes	a. Yes	a. Yes	a. Burnt brick wall e. Grass roof	1	0	0	0	1	0	b. No	b. No	a. Yes, always	a. Water only	b. No	b. No	a. Yes	a. Hospital	1	0	0	0		d. Seen in faeces	0	0
CHZ003	a. Head of household	36	a. Male	Protestant		c. Secondary school	1	0	0	0	0		a. Farming		b. No	c. Bore-hole	0	1	0	c. Not treated	0	0	1	a. Yes	a. Yes	a. Yes	c. Thatched grass wall	0	0	1	0	0	0	a. Yes	b. No	a. Yes, always	a. Water only	a. Yes	b. No	a. Yes	d. Other	0	0	0	1	community sensitisation	d. Seen in faeces	0	0
CHZ004	b. Spouse	38	b. Female	Catholic		b. Primary school	1	0	0	0	0		a. Farming		b. No	c. Bore-hole	0	1	0	c. Not treated	0	0	1	b. No												a. Yes, always	a. Water only	a. Yes	b. No	a. Yes	d. Other	0	0	0	1	community sensitisation	a. Abdominal pain	1	0
CHZ005	a. Head of household	28	a. Male	Protestant		c. Secondary school	1	0	0	0	0		a. Farming		b. No	c. Bore-hole	0	1	0	c. Not treated	0	0	1	a. Yes	a. Yes	a. Yes	c. Thatched grass wall	0	0	1	0	0	0	a. Yes	b. No	b. Sometimes	a. Water only	a. Yes	b. No	a. Yes	b. Family/friends	0	1	0	0		d. Seen in faeces	0	0
CHZ006	a. Head of household	66	a. Male	Catholic		b. Primary school	1	0	0	0	0		a. Farming		b. No	c. Bore-hole	0	1	0	c. Not treated	0	0	1	a. Yes	a. Yes	a. Yes	a. Burnt brick wall	1	0	0	0	0	0	a. Yes	b. No	a. Yes, always	a. Water only	a. Yes	b. No	a. Yes	d. Other	0	0	0	1	community sensitisation	d. Seen in faeces	0	0
CHZ007	a. Head of household	42	a. Male	Other	African national church	b. Primary school	1	0	0	0	0		a. Farming		b. No	c. Bore-hole	0	1	0	c. Not treated	0	0	1	a. Yes	a. Yes	a. Yes	a. Burnt brick wall e. Grass roof	1	0	0	0	1	0	a. Yes	b. No	a. Yes, always	a. Water only	a. Yes	b. No	a. Yes	d. Other	0	0	0	1	community sensitisation	d. Seen in faeces	0	0
CHZ008	c. Dependant	20	a. Male	Protestant		a. None	1	0	0	0	0		a. Farming		a. Yes	c. Bore-hole	0	1	0	b. Add Chlorine	0	1	0	a. Yes	a. Yes	a. Yes	b. Mud and logs wall	0	1	0	0	0	0	a. Yes	a. Yes	b. Sometimes	b. Water with soap	b. No	b. No	b. No
CHZ009	c. Dependant	24	a. Male	Protestant		b. Primary school	1	0	0	0	0		a. Farming		a. Yes	c. Bore-hole	0	1	0	c. Not treated	0	0	1	a. Yes	a. Yes	a. Yes	b. Mud and logs wall	0	1	0	0	0	0	a. Yes	a. Yes	b. Sometimes	c. Water with ashes	b. No	b. No	b. No
CHZ010	c. Dependant	26	b. Female	Catholic		b. Primary school	1	0	0	0	0		a. Farming		a. Yes	c. Bore-hole	0	1	0	c. Not treated	0	0	1	a. Yes	a. Yes	a. Yes	b. Mud and logs wall	0	1	0	0	0	0	a. Yes	b. No	a. Yes, always	b. Water with soap	a. Yes	b. No	b. No
CHZ011	c. Dependant	42	b. Female	Protestant		b. Primary school	1	0	0	0	0		a. Farming		a. Yes	b. Well	1	0	0	b. Add Chlorine	0	1	0	b. No												b. Sometimes	b. Water with soap	a. Yes	b. No	b. No
CHZ012	c. Dependant	17	a. Male	Catholic		c. Secondary school	0	0	0	0	1	Business	b. Business		a. Yes	c. Bore-hole	0	1	0	b. Add Chlorine	0	1	0	a. Yes	a. Yes	a. Yes	a. Burnt brick wall	1	0	0	0	0	0	a. Yes	a. Yes	a. Yes, always	c. Water with ashes	a. Yes	b. No	b. No
CHZ013	a. Head of household	40	b. Female	Protestant		b. Primary school	1	0	0	0	0		a. Farming		a. Yes	c. Bore-hole	0	1	0	c. Not treated	0	0	1	a. Yes	a. Yes	a. Yes	b. Mud and logs wall	0	1	0	0	0	0	a. Yes	b. No	b. Sometimes	c. Water with ashes	b. No	b. No	b. No
CHZ014	a. Head of household	26	b. Female	Protestant		c. Secondary school	1	0	0	0	0		a. Farming		a. Yes	c. Bore-hole	0	1	0	c. Not treated	0	0	1	b. No												b. Sometimes	c. Water with ashes	a. Yes	b. No	b. No
CHZ015	a. Head of household	53	b. Female	Catholic		b. Primary school	1	0	0	0	0		a. Farming		a. Yes	c. Bore-hole	0	1	0	c. Not treated	0	0	1	a. Yes	a. Yes	a. Yes	a. Burnt brick wall	1	0	0	0	0	0	b. No	b. No	b. Sometimes	c. Water with ashes	a. Yes	b. No	b. No
CHZ016	a. Head of household	63	a. Male	Protestant		b. Primary school	1	0	0	0	0		a. Farming		b. No	c. Bore-hole	0	1	0	c. Not treated	0	0	1	a. Yes	a. Yes	a. Yes	a. Burnt brick wall	1	0	0	0	0	0	a. Yes	b. No	b. Sometimes	a. Water only	a. Yes	b. No	a. Yes	d. Other	0	0	0	1	community sensitisation	e. Don’t know	0	0
CHZ017	a. Head of household	49	a. Male	Protestant		c. Secondary school	1	0	0	0	0		a. Farming		b. No	c. Bore-hole	0	1	0	c. Not treated	0	0	1	a. Yes	a. Yes	a. Yes	a. Burnt brick wall	1	0	0	0	0	0	b. No	b. No	a. Yes, always	a. Water only	a. Yes	b. No	a. Yes	a. Hospital	1	0	0	0		e. Don’t know	0	0
CHZ018	b. Spouse	24	b. Female	Protestant		b. Primary school	1	0	0	0	0		a. Farming		b. No	c. Bore-hole	0	1	0	c. Not treated	0	0	1	a. Yes	a. Yes	a. Yes	a. Burnt brick wall	1	0	0	0	0	0	a. Yes	b. No	a. Yes, always	b. Water with soap	a. Yes	b. No	a. Yes	a. Hospital	1	0	0	0		e. Don’t know	0	0
CHZ019	a. Head of household	25	b. Female	Catholic		a. None	1	0	0	0	0		a. Farming		b. No	c. Bore-hole	0	1	0	c. Not treated	0	0	1	a. Yes	a. Yes	a. Yes	a. Burnt brick wall	1	0	0	0	0	0	b. No	b. No	a. Yes, always	b. Water with soap	a. Yes	b. No	b. No
CHZ020	a. Head of household	35	a. Male	Protestant		c. Secondary school	1	0	0	0	0		a. Farming		b. No	c. Bore-hole	0	1	0	c. Not treated	0	0	1	a. Yes	a. Yes	a. Yes	a. Burnt brick wall	1	0	0	0	0	0	a. Yes	b. No	b. Sometimes	a. Water only	b. No	b. No	b. No
CHZ021	a. Head of household	73	a. Male	Catholic		a. None	1	0	0	0	0		a. Farming		b. No	c. Bore-hole	0	1	0	c. Not treated	0	0	1	a. Yes	a. Yes	a. Yes	a. Burnt brick wall	1	0	0	0	0	0	b. No	b. No	a. Yes, always	b. Water with soap	a. Yes	b. No	b. No
CHZ022	a. Head of household	40	b. Female	Protestant		c. Secondary school	1	0	0	0	0		a. Farming		b. No	c. Bore-hole	0	1	0	c. Not treated	0	0	1	a. Yes	a. Yes	a. Yes	a. Burnt brick wall	1	0	0	0	0	0	a. Yes	b. No	a. Yes, always	b. Water with soap	b. No	b. No	b. No
CHZ023	a. Head of household	73	b. Female	Catholic		a. None	1	0	0	0	0		a. Farming		b. No	c. Bore-hole	0	1	0	c. Not treated	0	0	1	a. Yes	a. Yes	a. Yes	b. Mud and logs wall	0	1	0	0	0	0	b. No	b. No	a. Yes, always	b. Water with soap	b. No	b. No	b. No
CHC001	a. Head of household	75	b. Female	Catholic		a. None	1	0	0	0	0		a. Farming		b. No	c. Bore-hole	0	1	0	c. Not treated	0	0	1	a. Yes	a. Yes	a. Yes	a. Burnt brick wall	1	0	0	0	0	0	a. Yes	a. Yes	a. Yes, always	a. Water only	b. No	b. No	a. Yes	a. Hospital	1	0	0	0		a. Abdominal pain	1	0
CHC002	c. Dependant	21	b. Female	Protestant		c. Secondary school	1	0	0	0	0		a. Farming		a. Yes	c. Bore-hole	0	1	0	c. Not treated	0	0	1	b. No												a. Yes, always	a. Water only	a. Yes	b. No	a. Yes	d. Other	0	0	0	1	Have seen them before	a. Abdominal pain	1	0
CHC003	b. Spouse	21	b. Female	Protestant		c. Secondary school	1	0	0	0	0		a. Farming		b. No	c. Bore-hole	0	1	0	c. Not treated	0	0	1	b. No												a. Yes, always	b. Water with soap	a. Yes	b. No	a. Yes	b. Family/friends	0	1	0	0		a. Abdominal pain	1	0
CHC004	b. Spouse	31	b. Female	Protestant		b. Primary school	1	0	0	0	0		a. Farming		b. No	c. Bore-hole	0	1	0	c. Not treated	0	0	1	b. No												a. Yes, always	a. Water only	a. Yes	a. Yes	a. Yes	d. Other	0	0	0	1	Have seen them before	a. Abdominal pain c. Diarrhoea	1	0
CHC005	a. Head of household	27	a. Male	Protestant		b. Primary school	1	0	0	0	0		a. Farming		b. No	c. Bore-hole	0	1	0	c. Not treated	0	0	1	b. No												a. Yes, always	a. Water only	b. No	b. No	a. Yes	a. Hospital b. Family/friends	1	1	0	0		a. Abdominal pain	1	0
CHC006	b. Spouse	42	b. Female	Protestant		b. Primary school	1	0	0	0	0		a. Farming		a. Yes	c. Bore-hole	0	1	0	c. Not treated	0	0	1	b. No												a. Yes, always	b. Water with soap	a. Yes	b. No	b. No
CHC007	a. Head of household	80	b. Female	Protestant		a. None	1	0	0	0	0		a. Farming		a. Yes	c. Bore-hole	0	1	0	c. Not treated	0	0	1	b. No												a. Yes, always	c. Water with ashes	a. Yes	b. No	c. Not sure
CHC008	b. Spouse	38	b. Female	Protestant		b. Primary school	1	0	0	0	0		a. Farming		a. Yes	c. Bore-hole	0	1	0	c. Not treated	0	0	1	a. Yes	a. Yes	a. Yes	a. Burnt brick wall	1	0	0	0	0	0	a. Yes	b. No	a. Yes, always	b. Water with soap	a. Yes	b. No	a. Yes	a. Hospital	1	0	0	0		e. Don’t know	0	0
CHC009	a. Head of household	55	a. Male	Protestant		b. Primary school	1	1	0	0	0		a. Farming		a. Yes	c. Bore-hole	0	1	0	c. Not treated	0	0	1	a. Yes	a. Yes	a. Yes	a. Burnt brick wall	1	0	0	0	0	0	a. Yes	b. No	a. Yes, always	b. Water with soap	a. Yes	b. No	a. Yes	a. Hospital	1	0	0	0		d. Seen in faeces	0	0
CHC010	a. Head of household	47	a. Male	Protestant		b. Primary school	1	0	0	0	0		a. Farming		a. Yes	c. Bore-hole	0	1	0	c. Not treated	0	0	1	a. Yes	a. Yes	a. Yes	c. Thatched grass wall	0	0	1	0	0	0	b. No	b. No	a. Yes, always	b. Water with soap	a. Yes	b. No	b. No
CHC011	a. Head of household	47	a. Male	Catholic		b. Primary school	1	0	0	0	0		a. Farming		b. No	c. Bore-hole	0	1	0	c. Not treated	0	0	1	a. Yes	a. Yes	a. Yes	c. Thatched grass wall	0	0	1	0	0	0	b. No	b. No	a. Yes, always	a. Water only	a. Yes	b. No	b. No
CHC012	a. Head of household	23	a. Male	Protestant		b. Primary school	1	0	0	0	0		a. Farming		b. No	c. Bore-hole	0	1	0	c. Not treated	0	0	1	a. Yes	a. Yes	a. Yes	b. Mud and logs wall	0	1	0	0	0	0	a. Yes	b. No	b. Sometimes	a. Water only	b. No	b. No	b. No
CHC013	a. Head of household	40	a. Male	Other	None	a. None	1	0	0	0	0		a. Farming		b. No	c. Bore-hole	0	1	0	c. Not treated	0	0	1	a. Yes	a. Yes	a. Yes	c. Thatched grass wall	0	0	1	0	0	0	b. No	b. No	a. Yes, always	b. Water with soap	b. No	b. No	b. No
CHC014	b. Spouse	23	b. Female	Protestant		b. Primary school	1	0	0	0	0		a. Farming		a. Yes	c. Bore-hole	0	1	0	c. Not treated	0	0	1	b. No												a. Yes, always	a. Water only	b. No	b. No	b. No
CHC015	b. Spouse	46	b. Female	Protestant		a. None	1	0	0	0	0		a. Farming		b. No	c. Bore-hole	0	1	0	c. Not treated	0	0	1	a. Yes	a. Yes	a. Yes	a. Burnt brick wall	1	0	0	0	0	0	a. Yes	b. No	a. Yes, always	a. Water only	a. Yes	b. No	b. No
CHC016	a. Head of household	49	b. Female	Protestant		b. Primary school	1	0	0	0	0		a. Farming		a. Yes	c. Bore-hole	0	1	0	c. Not treated	0	0	1	b. No												a. Yes, always	b. Water with soap	b. No	b. No	a. Yes	d. Other	0	0	0	1	community sensitisation	a. Abdominal pain	1	0
CHC017	a. Head of household	28	a. Male	Other	African national church	b. Primary school	1	0	0	0	0		a. Farming		a. Yes	c. Bore-hole	0	1	0	c. Not treated	0	0	1	b. No												b. Sometimes	b. Water with soap	b. No	b. No	b. No
CHC018	b. Spouse	38	b. Female	Catholic		a. None	1	0	0	0	0		a. Farming		b. No	c. Bore-hole	0	1	0	c. Not treated	0	0	1	a. Yes	a. Yes	a. Yes	b. Mud and logs wall	0	1	0	0	0	0	b. No	b. No	a. Yes, always	a. Water only	b. No	a. Yes	a. Yes	d. Other	0	0	0	1	community sensitisation	d. Seen in faeces	0	0
CHC019	b. Spouse	24	b. Female	Protestant		c. Secondary school	1	0	0	0	0		a. Farming		b. No	c. Bore-hole	0	1	0	c. Not treated	0	0	1	b. No												a. Yes, always	a. Water only	a. Yes	b. No	a. Yes	b. Family/friends	0	1	0	0		d. Seen in faeces	0	0
CHC020	a. Head of household	41	a. Male	Protestant		a. None	1	0	0	0	0		a. Farming		a. Yes	c. Bore-hole	0	1	0	c. Not treated	0	0	1	b. No												a. Yes, always	a. Water only	a. Yes	b. No	a. Yes	d. Other	0	0	0	1	community sensitisation	d. Seen in faeces	0	0
CHC021	a. Head of household	58	b. Female	Protestant		a. None	1	0	0	0	0		a. Farming		b. No	c. Bore-hole	0	1	0	c. Not treated	0	0	1	b. No												a. Yes, always	a. Water only	a. Yes	b. No	a. Yes	d. Other	0	0	0	1	community sensitisation	d. Seen in faeces	0	0
CHC022	a. Head of household	36	a. Male	Catholic		b. Primary school	1	0	0	0	0		a. Farming		b. No	c. Bore-hole	0	1	0	c. Not treated	0	0	1	a. Yes	a. Yes	a. Yes	b. Mud and logs wall e. Grass roof	0	1	0	0	1	0	a. Yes	b. No	a. Yes, always	a. Water only	a. Yes	b. No	a. Yes	b. Family/friends	0	1	0	0		d. Seen in faeces	0	0
CHC023	a. Head of household	88	a. Male	Catholic		b. Primary school	1	0	0	0	0		a. Farming		b. No	c. Bore-hole	0	1	0	c. Not treated	0	0	1	a. Yes	a. Yes	a. Yes	e. Grass roof b. Mud and logs wall	0	1	0	0	1	0	a. Yes	b. No	b. Sometimes	a. Water only	b. No	b. No	a. Yes	d. Other	0	0	0	1	community sensitisation	d. Seen in faeces	0	0
CHC024	b. Spouse	39	b. Female	Protestant		b. Primary school	1	0	0	0	0		a. Farming		b. No	c. Bore-hole	0	1	0	c. Not treated	0	0	1	a. Yes	a. Yes	a. Yes	b. Mud and logs wall	0	1	0	0	0	0	b. No	b. No	a. Yes, always	b. Water with soap	b. No	b. No	b. No
CHC025	b. Spouse	39	b. Female	Catholic		b. Primary school	1	0	0	0	0		a. Farming		b. No	c. Bore-hole	0	1	0	c. Not treated	0	0	1	a. Yes	a. Yes	a. Yes	a. Burnt brick wall	1	0	0	0	0	0	b. No	b. No	a. Yes, always	b. Water with soap	b. No	b. No	b. No
CHC026	a. Head of household	65	a. Male	Protestant		b. Primary school	1	0	0	0	0		a. Farming		b. No	c. Bore-hole	0	1	0	c. Not treated	0	0	1	a. Yes	a. Yes	a. Yes	a. Burnt brick wall	1	0	0	0	0	0	a. Yes	b. No	a. Yes, always	b. Water with soap	a. Yes	b. No	b. No
CHC027	b. Spouse	36	b. Female	Protestant		a. None	1	0	0	0	0		a. Farming		b. No	c. Bore-hole	0	1	0	c. Not treated	0	0	1	a. Yes	a. Yes	a. Yes	a. Burnt brick wall	1	0	0	0	0	0	a. Yes		b. Sometimes	a. Water only	a. Yes	b. No	b. No
CHC028	a. Head of household	21	a. Male	Protestant		a. None	1	0	0	0	0		a. Farming		b. No	c. Bore-hole	0	1	0	c. Not treated	0	0	1	b. No												b. Sometimes	a. Water only	a. Yes	b. No	b. No
CHC029	a. Head of household	49	b. Female	Protestant		a. None	1	0	0	0	0		a. Farming		b. No	c. Bore-hole	0	1	0	c. Not treated	0	0	1	b. No												b. Sometimes	a. Water only	a. Yes	a. Yes	a. Yes	d. Other	0	0	0	1	community sensitisation	e. Don’t know	0	0
KAL001	a. Head of household	55	b. Female	Protestant		b. Primary school	1	0	0	0	0		a. Farming		b. No	c. Bore-hole	0	1	0	c. Not treated	0	0	1	a. Yes	a. Yes	a. Yes	a. Burnt brick wall	1	0	0	0	0	0	a. Yes	b. No	a. Yes, always	a. Water only	a. Yes	b. No	a. Yes	d. Other	0	0	0	1	community sensitisation	e. Don’t know	0	0
KAL002	a. Head of household	50	a. Male	Protestant		b. Primary school	1	0	0	0	0		d. Other	Making mats	b. No	c. Bore-hole	0	1	0	c. Not treated	0	0	1	a. Yes	a. Yes	a. Yes	a. Burnt brick wall	1	0	0	0	0	0	b. No	b. No	b. Sometimes	a. Water only	b. No	b. No	b. No
KAL003	a. Head of household	51	a. Male	Protestant		b. Primary school	1	0	0	0	0		a. Farming		b. No	c. Bore-hole	0	1	0	c. Not treated	0	0	1	b. No												b. Sometimes	a. Water only	a. Yes	b. No	b. No
KAL004	a. Head of household	70	b. Female	Protestant		a. None	1	0	0	0	0		a. Farming		b. No	c. Bore-hole	0	1	0	c. Not treated	0	0	1	a. Yes	a. Yes	a. Yes	a. Burnt brick wall	1	0	0	0	0	0	b. No	b. No	a. Yes, always	a. Water only	b. No	b. No	a. Yes	a. Hospital b. Family/friends	1	1	0	0		a. Abdominal pain	1	0
KAL005	b. Spouse	45	b. Female	Protestant		a. None	1	0	0	0	0		a. Farming		a. Yes	c. Bore-hole	0	1	0	c. Not treated	0	0	1	a. Yes	a. Yes	a. Yes	b. Mud and logs wall	0	1	0	0	0	0	b. No	b. No	a. Yes, always	b. Water with soap	b. No	b. No	a. Yes	a. Hospital d. Other	1	0	0	1	community sensitisation	e. Don’t know	0	0
KAL006	b. Spouse	49	b. Female	Protestant		b. Primary school	1	0	0	0	0		a. Farming		a. Yes	c. Bore-hole	0	1	0	c. Not treated	0	0	1	a. Yes	a. Yes	a. Yes	a. Burnt brick wall	1	0	0	0	0	0	b. No	a. Yes	a. Yes, always	b. Water with soap	a. Yes	a. Yes	a. Yes	d. Other	0	0	0	1	Have seen them before	a. Abdominal pain	1	0
KAL007	a. Head of household	58	a. Male	Protestant		a. None	1	0	0	0	0		a. Farming		b. No	c. Bore-hole	0	1	0	c. Not treated	0	0	1	a. Yes	a. Yes	a. Yes	a. Burnt brick wall	1	0	0	0	0	0	b. No	b. No	b. Sometimes	b. Water with soap	b. No	b. No	b. No
KAL008	a. Head of household	35	a. Male	Protestant		b. Primary school	1	0	0	0	0		b. Business		b. No	c. Bore-hole	0	1	0	c. Not treated	0	0	1	b. No												a. Yes, always	b. Water with soap	b. No	b. No	a. Yes	d. Other	0	0	0	1	community sensitisation	e. Don’t know	0	0
KAL009	a. Head of household	35	b. Female	Protestant		c. Secondary school	1	0	0	0	0		a. Farming		a. Yes	c. Bore-hole	0	1	0	c. Not treated	0	0	1	b. No												b. Sometimes	b. Water with soap	b. No	b. No	b. No
KAL010	b. Spouse	21	b. Female	Catholic		c. Secondary school	1	0	0	0	0		a. Farming		a. Yes	c. Bore-hole	0	1	0	c. Not treated	0	0	1	a. Yes	a. Yes	a. Yes	a. Burnt brick wall	1	0	0	0	0	0	a. Yes	b. No	a. Yes, always	b. Water with soap	a. Yes	b. No	b. No
KAL011	a. Head of household	65	b. Female	Catholic		b. Primary school	1	0	0	0	0		a. Farming		a. Yes	c. Bore-hole	0	1	0	c. Not treated	0	0	1	b. No												b. Sometimes	b. Water with soap	a. Yes	b. No	b. No
KAL012	a. Head of household	40	b. Female	Protestant		b. Primary school	1	0	0	0	0		a. Farming		b. No	c. Bore-hole	0	1	0	c. Not treated	0	0	1	b. No												a. Yes, always	a. Water only	a. Yes	b. No	a. Yes	d. Other	0	0	0	1	community sensitisation	e. Don’t know	0	0
KAL013	a. Head of household	85	a. Male	Muslim		c. Secondary school	1	0	0	0	0		a. Farming		b. No	c. Bore-hole	0	1	0	c. Not treated	0	0	1	b. No												a. Yes, always	a. Water only	a. Yes	b. No	a. Yes	d. Other	0	0	0	1	community sensitisation	d. Seen in faeces	0	0
KAL014	b. Spouse	50	b. Female	Protestant		b. Primary school	1	0	0	0	0		a. Farming		b. No	c. Bore-hole	0	1	0	c. Not treated	0	0	1	a. Yes	a. Yes	a. Yes	a. Burnt brick wall e. Grass roof	1	0	0	0	1	0	a. Yes	b. No	a. Yes, always	a. Water only	a. Yes	b. No	a. Yes	d. Other	0	0	0	1	community sensitisation	d. Seen in faeces	0	0
KUL001	a. Head of household	41	a. Male	Catholic		c. Secondary school	1	0	0	0	0		a. Farming		a. Yes	b. Well	1	0	0	c. Not treated	0	0	1	a. Yes	a. Yes	a. Yes	a. Burnt brick wall d. Iron sheets roof	1	0	0	1	0	0	a. Yes	b. No	a. Yes, always	a. Water only	a. Yes	b. No	a. Yes	d. Other	0	0	0	1	community sensitisation	d. Seen in faeces a. Abdominal pain	1	0
KUL002	b. Spouse	45	b. Female	Muslim		a. None	1	0	0	0	0		a. Farming		a. Yes	b. Well	1	0	0	c. Not treated	0	0	1	a. Yes	a. Yes	a. Yes	c. Thatched grass wall e. Grass roof	0	0	1	0	1	0	b. No	b. No	a. Yes, always	a. Water only	b. No	b. No	a. Yes	d. Other	0	0	0	1	community sensitisation	d. Seen in faeces	0	0
KUL003	a. Head of household	52	a. Male	Catholic		b. Primary school	1	0	0	0	0		a. Farming		a. Yes	b. Well	1	0	0	c. Not treated	0	0	1	a. Yes	a. Yes	a. Yes	a. Burnt brick wall e. Grass roof	1	0	0	0	1	0	a. Yes	b. No	a. Yes, always	a. Water only	b. No	b. No	a. Yes	d. Other	0	0	0	1	community sensitisation	a. Abdominal pain d. Seen in faeces	1	0
KUL004	a. Head of household	28	a. Male	Protestant		b. Primary school	1	0	0	0	0		a. Farming		a. Yes	b. Well	1	0	0	c. Not treated	0	0	1	a. Yes	a. Yes	a. Yes	a. Burnt brick wall e. Grass roof	1	0	0	0	1	0	b. No	b. No	a. Yes, always	a. Water only	a. Yes	b. No	a. Yes	d. Other	0	0	0	1	community sensitisation	d. Seen in faeces	0	0
KUL005	a. Head of household	35	a. Male	Protestant		b. Primary school	1	0	0	0	0		a. Farming		b. No	c. Bore-hole	0	1	0	c. Not treated	0	0	1	b. No												a. Yes, always	a. Water only	a. Yes	b. No	a. Yes	d. Other	0	0	0	1	community sensitisation	d. Seen in faeces	0	0
KUL006	a. Head of household	23	a. Male	Catholic		b. Primary school	0	0	0	0	1	Business	d. Other	barbar shop	a. Yes	c. Bore-hole	0	1	0	c. Not treated	0	0	1	a. Yes	a. Yes	a. Yes	a. Burnt brick wall f. No roof	1	0	0	0	0	1	a. Yes	b. No	a. Yes, always	a. Water only	a. Yes	b. No	a. Yes	b. Family/friends	0	1	0	0		e. Don’t know	0	0
KUL007	a. Head of household	38	a. Male	Catholic		c. Secondary school	1	0	0	0	0		a. Farming		a. Yes	b. Well c. Bore-hole	1	1	0	c. Not treated	0	0	1	a. Yes	a. Yes	a. Yes	a. Burnt brick wall d. Iron sheets roof	1	0	0	1	0	0	a. Yes	b. No	a. Yes, always	a. Water only	a. Yes	b. No	a. Yes	a. Hospital b. Family/friends	1	1	0	0		a. Abdominal pain b. Vomiting	1	1
KUL008	b. Spouse	35	b. Female	Protestant		b. Primary school	1	0	0	0	0		a. Farming		a. Yes	c. Bore-hole	0	1	0	c. Not treated	0	0	1	b. No												b. Sometimes	a. Water only	a. Yes	b. No	a. Yes	a. Hospital b. Family/friends	1	1	0	0		a. Abdominal pain b. Vomiting c. Diarrhoea	1	1
KUL009	a. Head of household	70	b. Female	Other	Zion spirit church	a. None	1	0	0	0	0		a. Farming		b. No	c. Bore-hole	0	1	0	c. Not treated	0	0	1	a. Yes	a. Yes	a. Yes	a. Burnt brick wall e. Grass roof	1	0	0	0	1	0	a. Yes	b. No	a. Yes, always	a. Water only	b. No	b. No	a. Yes	a. Hospital b. Family/friends	1	1	0	0		a. Abdominal pain b. Vomiting	1	1
KUL010	a. Head of household	24	a. Male	Catholic		b. Primary school	1	0	0	0	0		a. Farming		a. Yes	c. Bore-hole	0	1	0	c. Not treated	0	0	1	a. Yes	a. Yes	a. Yes	a. Burnt brick wall e. Grass roof	1	0	0	0	1	0	a. Yes	a. Yes	a. Yes, always	a. Water only	b. No	b. No	a. Yes	a. Hospital d. Other	1	0	0	1	community sensitisation	a. Abdominal pain b. Vomiting c. Diarrhoea d. Seen in faeces	1	1
KUL011	a. Head of household	48	b. Female	Catholic		b. Primary school	1	0	0	0	0		a. Farming		a. Yes	b. Well	1	0	0	b. Add Chlorine	0	1	0	a. Yes	a. Yes	a. Yes	a. Burnt brick wall	1	0	0	0	0	0	a. Yes	b. No	a. Yes, always	b. Water with soap	b. No	b. No	b. No
KUL012	a. Head of household	53	a. Male	Muslim		c. Secondary school	1	0	0	0	0		a. Farming		a. Yes	b. Well	1	0	0	b. Add Chlorine	0	1	0	a. Yes	a. Yes	a. Yes	a. Burnt brick wall	1	0	0	0	0	0	a. Yes	b. No	a. Yes, always	b. Water with soap	a. Yes	b. No	c. Not sure
KUL013	a. Head of household	70	b. Female	Protestant		a. None	1	0	0	0	0		a. Farming		a. Yes	b. Well	1	0	0	b. Add Chlorine	0	1	0	b. No												b. Sometimes	c. Water with ashes	a. Yes	b. No	b. No
KUL014	a. Head of household	35	a. Male	Other	None	b. Primary school	1	0	0	0	0		a. Farming		a. Yes	b. Well	1	0	0	b. Add Chlorine	0	1	0	a. Yes	a. Yes	a. Yes	c. Thatched grass wall	0	0	1	0	0	0	b. No	a. Yes	b. Sometimes	c. Water with ashes	a. Yes	b. No	b. No
KUL015	b. Spouse	48	b. Female	Protestant		b. Primary school	1	0	0	0	0		a. Farming		a. Yes	b. Well	1	0	0	c. Not treated	0	0	1	a. Yes	a. Yes	a. Yes	a. Burnt brick wall	1	0	0	0	0	0	b. No	a. Yes	b. Sometimes	b. Water with soap	a. Yes	b. No	b. No
KUL016	a. Head of household	68	a. Male	Other	Zion spirit church	b. Primary school	1	0	0	0	0		a. Farming		a. Yes	b. Well	1	0	0	c. Not treated	0	0	1	a. Yes	a. Yes	a. Yes	a. Burnt brick wall	1	0	0	0	0	0	a. Yes	b. No	a. Yes, always	b. Water with soap	b. No	b. No	b. No
KUL017	b. Spouse	54	b. Female	Other	African national church	b. Primary school	1	0	0	0	0		a. Farming		b. No	c. Bore-hole	0	1	0	c. Not treated	0	0	1	a. Yes	a. Yes	a. Yes	a. Burnt brick wall	1	0	0	0	0	0	b. No	b. No	a. Yes, always	a. Water only	b. No	b. No	b. No
KUL018	b. Spouse	32	b. Female	Catholic		b. Primary school	1	0	0	0	0		a. Farming		b. No	c. Bore-hole	0	1	0	c. Not treated	0	0	1	b. No												b. Sometimes	a. Water only	b. No	b. No	a. Yes	b. Family/friends	0	1	0	0		e. Don’t know	0	0
KUL019	a. Head of household	51	b. Female	Protestant		b. Primary school	1	0	0	0	0		a. Farming		b. No	c. Bore-hole	0	1	0	c. Not treated	0	0	1	a. Yes	a. Yes	a. Yes	a. Burnt brick wall	1	0	0	0	0	0	a. Yes	b. No	a. Yes, always	b. Water with soap	a. Yes	b. No	b. No
KUL020	a. Head of household	74	b. Female	Other	Jehovah's witness	b. Primary school	1	0	0	0	0		a. Farming		b. No	c. Bore-hole	0	1	0	c. Not treated	0	0	1	a. Yes	a. Yes	a. Yes	b. Mud and logs wall	0	1	0	0	0	0	b. No	b. No	a. Yes, always	b. Water with soap	a. Yes	b. No	b. No
KUL021	a. Head of household	67	a. Male	Catholic		c. Secondary school	1	0	0	0	0		a. Farming		b. No	c. Bore-hole b. Well	1	1	0	c. Not treated	0	0	1	a. Yes	a. Yes	a. Yes	c. Thatched grass wall	0	0	1	0	0	0	b. No	b. No	b. Sometimes	a. Water only	b. No	b. No	a. Yes	d. Other	0	0	0	1	community sensitisation	e. Don’t know	0	0
KUL022	a. Head of household	36	a. Male	Protestant		c. Secondary school	1	0	0	0	0		a. Farming		b. No	c. Bore-hole	0	1	0	c. Not treated	0	0	1	a. Yes	a. Yes	a. Yes	a. Burnt brick wall	1	0	0	0	0	0	b. No	b. No	b. Sometimes	a. Water only	a. Yes	b. No	b. No
KUL023	b. Spouse	29	b. Female	Protestant		b. Primary school	1	0	0	0	0		a. Farming		b. No	c. Bore-hole	0	1	0	c. Not treated	0	0	1	a. Yes	a. Yes	a. Yes	a. Burnt brick wall	1	0	0	0	0	0	b. No	b. No	a. Yes, always	a. Water only	b. No	b. No	b. No
KUL024	a. Head of household	75	b. Female	Catholic		a. None	1	0	0	0	0		a. Farming		b. No	c. Bore-hole	0	1	0	c. Not treated	0	0	1	a. Yes	a. Yes	a. Yes	a. Burnt brick wall	1	0	0	0	0	0	b. No	b. No	b. Sometimes	a. Water only	b. No	b. No	b. No
KUL025	a. Head of household	38	a. Male	Protestant		c. Secondary school	1	0	0	0	0		a. Farming		b. No	c. Bore-hole	0	1	0	c. Not treated	0	0	1	a. Yes	a. Yes	a. Yes	a. Burnt brick wall	1	0	0	0	0	0	b. No	b. No	b. Sometimes	b. Water with soap	b. No	b. No	b. No
KUL026	a. Head of household	46	a. Male	Catholic		b. Primary school	1	0	0	0	0		a. Farming		b. No	c. Bore-hole	0	1	0	c. Not treated	0	0	1	a. Yes	a. Yes	a. Yes	a. Burnt brick wall	1	0	0	0	0	0	b. No	b. No	a. Yes, always	b. Water with soap	b. No	b. No	b. No
KAN001	a. Head of household	70	a. Male	Protestant		b. Primary school	1	0	0	0	0		a. Farming		a. Yes	c. Bore-hole	0	1	0	c. Not treated	0	0	1	a. Yes	a. Yes	a. Yes	a. Burnt brick wall	1	0	0	0	0	0	a. Yes	b. No	c. No, never		a. Yes	b. No	a. Yes	a. Hospital	1	0	0	0		d. Seen in faeces	0	0
KAN002	b. Spouse	62	b. Female	Muslim		b. Primary school	1	0	0	0	0		a. Farming		a. Yes	c. Bore-hole	0	1	0	c. Not treated	0	0	1	b. No												b. Sometimes	c. Water with ashes	a. Yes	b. No	a. Yes	a. Hospital	1	0	0	0		d. Seen in faeces	0	0
KAN003	a. Head of household	75	b. Female	Protestant		b. Primary school	1	0	0	0	0		a. Farming		a. Yes	c. Bore-hole	0	1	0	c. Not treated	0	0	1	a. Yes	a. Yes	a. Yes	b. Mud and logs wall	0	1	0	0	0	0	a. Yes	b. No	c. No, never		a. Yes	b. No	a. Yes	a. Hospital	1	0	0	0		d. Seen in faeces	0	0
KAN004	b. Spouse	62	b. Female	Protestant		b. Primary school	1	0	0	0	0		a. Farming		a. Yes	c. Bore-hole	0	1	0	c. Not treated	0	0	1	a. Yes	a. Yes	a. Yes	a. Burnt brick wall	1	0	0	0	0	0	a. Yes	a. Yes	c. No, never		a. Yes	b. No	b. No
KAN005	a. Head of household	62	a. Male	Muslim		c. Secondary school	1	0	0	0	0		a. Farming		a. Yes	c. Bore-hole	0	1	0	c. Not treated	0	0	1	b. No												b. Sometimes	c. Water with ashes	b. No	b. No	a. Yes	a. Hospital	1	0	0	0		d. Seen in faeces	0	0
KAN006	a. Head of household	32	a. Male	Catholic		b. Primary school	1	0	0	0	0		a. Farming		b. No	c. Bore-hole	0	1	0	c. Not treated	0	0	1	b. No												a. Yes, always	b. Water with soap	a. Yes	b. No	a. Yes	a. Hospital	1	0	0	0		e. Don’t know	0	0
KAN007	b. Spouse	24	b. Female	Catholic		b. Primary school	1	0	0	0	0		a. Farming		a. Yes	c. Bore-hole	0	1	0	c. Not treated	0	0	1	a. Yes	a. Yes	a. Yes	a. Burnt brick wall	1	0	0	0	0	0	b. No	b. No	a. Yes, always	b. Water with soap	a. Yes	b. No	a. Yes	b. Family/friends	0	1	0	0		a. Abdominal pain c. Diarrhoea	1	0
KAN008	a. Head of household	58	b. Female	Protestant		b. Primary school	1	0	0	0	0		a. Farming		a. Yes	c. Bore-hole	0	1	0	c. Not treated	0	0	1	a. Yes	a. Yes	a. Yes	a. Burnt brick wall	1	0	0	0	0	0	a. Yes	b. No	a. Yes, always	b. Water with soap	b. No	b. No	a. Yes	a. Hospital	1	0	0	0		a. Abdominal pain	1	0
KAN009	a. Head of household	56	b. Female	Protestant		b. Primary school	1	0	0	0	0		a. Farming		a. Yes	c. Bore-hole	0	1	0	c. Not treated	0	0	1	b. No												a. Yes, always	b. Water with soap	a. Yes	b. No	a. Yes	a. Hospital b. Family/friends d. Other	1	1	0	1	community sensitisation	a. Abdominal pain c. Diarrhoea d. Seen in faeces	1	0
KAN010	a. Head of household	31	a. Male	Protestant		c. Secondary school	1	0	0	0	0		a. Farming		a. Yes	c. Bore-hole	0	1	0	c. Not treated	0	0	1	b. No												b. Sometimes	b. Water with soap	a. Yes	b. No	a. Yes	a. Hospital d. Other	1	0	0	1	community sensitisation	a. Abdominal pain	1	0
KAN011	a. Head of household	55	a. Male	Catholic		c. Secondary school	1	0	0	0	1	Business	a. Farming		a. Yes	c. Bore-hole	0	1	0	c. Not treated	0	0	1	a. Yes	a. Yes	a. Yes	a. Burnt brick wall	1	0	0	0	0	0	a. Yes	b. No	a. Yes, always	b. Water with soap	a. Yes	b. No	b. No
KAN012	a. Head of household	64	a. Male	Catholic		b. Primary school	1	0	0	0	0		a. Farming		b. No	c. Bore-hole	0	1	0	c. Not treated	0	0	1	a. Yes	a. Yes	a. Yes	a. Burnt brick wall	1	0	0	0	0	0	a. Yes	b. No	a. Yes, always	b. Water with soap	b. No	a. Yes	b. No
KAN013	a. Head of household	60	b. Female	Catholic		b. Primary school	1	0	0	0	0		a. Farming		a. Yes	c. Bore-hole	0	1	0	c. Not treated	0	0	1	a. Yes	a. Yes	a. Yes	a. Burnt brick wall	1	0	0	0	0	0	a. Yes	b. No	a. Yes, always	c. Water with ashes	a. Yes	a. Yes	a. Yes	d. Other	0	0	0	1	Radio	a. Abdominal pain	1	0
KAN014	a. Head of household	42	a. Male	Catholic		b. Primary school	1	0	0	0	0		a. Farming		b. No	c. Bore-hole	0	1	0	c. Not treated	0	0	1	b. No												a. Yes, always	b. Water with soap	a. Yes	b. No	a. Yes	d. Other	0	0	0	1	Radio	e. Don’t know	0	0
KAN015	a. Head of household	60	a. Male	Protestant		c. Secondary school	1	0	0	0	0		a. Farming		a. Yes	c. Bore-hole	0	1	0	c. Not treated	0	0	1	a. Yes	a. Yes	a. Yes	b. Mud and logs wall	0	1	0	0	0	0	a. Yes	b. No	a. Yes, always	b. Water with soap	a. Yes	b. No	b. No
KAN016	a. Head of household	77	b. Female	Catholic		a. None	1	0	0	0	0		a. Farming		b. No	c. Bore-hole	0	1	0	c. Not treated	0	0	1	a. Yes	a. Yes	a. Yes	b. Mud and logs wall	0	1	0	0	0	0	a. Yes	b. No	b. Sometimes	b. Water with soap	b. No	b. No	b. No
KAN017	a. Head of household	66	b. Female	Protestant		a. None	1	0	0	0	0		a. Farming		b. No	c. Bore-hole	0	1	0	c. Not treated	0	0	1	a. Yes	a. Yes	a. Yes	b. Mud and logs wall	0	1	0	0	0	0	a. Yes	b. No	a. Yes, always	a. Water only	b. No	b. No	a. Yes	b. Family/friends	0	1	0	0		d. Seen in faeces	0	0
KAN018	a. Head of household	25	a. Male	Catholic		b. Primary school	1	0	0	0	0		a. Farming		b. No	c. Bore-hole	0	1	0	c. Not treated	0	0	1	a. Yes	a. Yes	a. Yes	b. Mud and logs wall	0	1	0	0	0	0	a. Yes	b. No	a. Yes, always	b. Water with soap	a. Yes	b. No	a. Yes	d. Other	0	0	0	1	community sensitisation	d. Seen in faeces	0	0
KAN019	a. Head of household	92	a. Male	Catholic		a. None	1	0	0	0	0		a. Farming		b. No	c. Bore-hole	0	1	0	c. Not treated	0	0	1	a. Yes	a. Yes	a. Yes	a. Burnt brick wall	1	0	0	0	0	0	b. No	b. No	a. Yes, always	a. Water only	a. Yes	b. No	b. No
KAN020	a. Head of household	61	b. Female	Protestant		b. Primary school	1	0	0	0	0		a. Farming		b. No	c. Bore-hole	0	1	0	c. Not treated	0	0	1	a. Yes	a. Yes	a. Yes	a. Burnt brick wall	1	0	0	0	0	0	a. Yes	b. No	a. Yes, always	b. Water with soap	b. No	b. No	a. Yes	b. Family/friends	0	1	0	0		e. Don’t know	0	0
KAN021	a. Head of household	29	a. Male	Catholic		c. Secondary school	1	0	0	0	0		a. Farming		b. No	c. Bore-hole	0	1	0	c. Not treated	0	0	1	a. Yes	a. Yes	a. Yes	b. Mud and logs wall e. Grass roof	0	1	0	0	1	0	a. Yes	a. Yes	a. Yes, always	b. Water with soap	a. Yes	b. No	a. Yes	d. Other	0	0	0	1	community sensitisation	d. Seen in faeces	0	0
KAN022	b. Spouse	38	b. Female	Catholic		b. Primary school	1	0	0	0	0		a. Farming		b. No	c. Bore-hole	0	1	0	c. Not treated	0	0	1	a. Yes	a. Yes	a. Yes	b. Mud and logs wall e. Grass roof	0	1	0	0	1	0	b. No	b. No	a. Yes, always	a. Water only	a. Yes	b. No	b. No
KAN023	a. Head of household	41	a. Male	Catholic		b. Primary school	1	0	0	0	0		a. Farming		b. No	c. Bore-hole	0	1	0	c. Not treated	0	0	1	b. No												a. Yes, always	b. Water with soap	a. Yes	b. No	a. Yes	d. Other	0	0	0	1	community sensitisation	d. Seen in faeces	0	0
KAN024	a. Head of household	76	a. Male	Protestant		b. Primary school	1	0	0	0	0		a. Farming		b. No	c. Bore-hole	0	1	0	c. Not treated	0	0	1	a. Yes	a. Yes	a. Yes	a. Burnt brick wall e. Grass roof	1	0	0	0	1	0	b. No	a. Yes	a. Yes, always	b. Water with soap	a. Yes	b. No	a. Yes	b. Family/friends	0	1	0	0		a. Abdominal pain	1	0
KAN025	a. Head of household	69	b. Female	Catholic		b. Primary school	1	0	0	0	0		a. Farming		b. No	c. Bore-hole	0	1	0	c. Not treated	0	0	1	a. Yes	a. Yes	a. Yes	b. Mud and logs wall	0	1	0	0	0	0	b. No	a. Yes	b. Sometimes	a. Water only	a. Yes	b. No	a. Yes	d. Other	0	0	0	1	community sensitisation	d. Seen in faeces	0	0
KAS001	a. Head of household	48	b. Female	Protestant		b. Primary school	1	0	0	0	0		a. Farming		b. No	c. Bore-hole	0	1	0	c. Not treated	0	0	1	b. No												a. Yes, always	a. Water only	a. Yes	b. No	a. Yes	d. Other	0	0	0	1	community sensitisation	d. Seen in faeces	0	0
KAS002	a. Head of household	55	a. Male	Protestant		b. Primary school	1	0	0	0	0		a. Farming		b. No	c. Bore-hole	0	1	0	c. Not treated	0	0	1	a. Yes	a. Yes	a. Yes	a. Burnt brick wall e. Grass roof	1	0	0	0	1	0	a. Yes	b. No	a. Yes, always	b. Water with soap	a. Yes	b. No	a. Yes	d. Other	0	0	0	1	community sensitisation	d. Seen in faeces	0	0
KAS003	a. Head of household	28	a. Male	Catholic		c. Secondary school	1	0	0	0	0		a. Farming		b. No	c. Bore-hole	0	1	0	c. Not treated	0	0	1	a. Yes	a. Yes	a. Yes	a. Burnt brick wall e. Grass roof	1	0	0	0	1	0	a. Yes	b. No	a. Yes, always	a. Water only	b. No	b. No	a. Yes	d. Other	0	0	0	1	community sensitisation	a. Abdominal pain	1	0
KAS004	a. Head of household	50	b. Female	Protestant		b. Primary school	1	0	0	0	0		a. Farming		b. No	c. Bore-hole	0	1	0	c. Not treated	0	0	1	b. No												a. Yes, always	a. Water only	a. Yes	b. No	a. Yes	b. Family/friends	0	1	0	0		e. Don’t know	0	0
KAS005	a. Head of household	65	a. Male	Protestant		c. Secondary school	1	0	0	0	0		a. Farming		b. No	c. Bore-hole	0	1	0	c. Not treated	0	0	1	a. Yes	a. Yes	a. Yes	a. Burnt brick wall e. Grass roof	1	0	0	0	1	0	a. Yes	a. Yes	a. Yes, always	a. Water only	a. Yes	a. Yes	a. Yes	d. Other	0	0	0	1	community sensitisation	d. Seen in faeces	0	0
KAS006	b. Spouse	29	b. Female	Protestant		b. Primary school	1	0	0	0	0		a. Farming		b. No	c. Bore-hole	0	1	0	c. Not treated	0	0	1	a. Yes	a. Yes	a. Yes	c. Thatched grass wall	0	0	1	0	0	0	b. No	b. No	b. Sometimes	a. Water only	a. Yes	b. No	b. No
KAS007	b. Spouse	33	b. Female	Protestant		b. Primary school	1	0	0	0	0		a. Farming		b. No	c. Bore-hole	0	1	0	c. Not treated	0	0	1	b. No												b. Sometimes	a. Water only	b. No	b. No	b. No
KAS008	b. Spouse	20	b. Female	Protestant		b. Primary school	1	0	0	0	0		a. Farming		b. No	c. Bore-hole	0	1	0	c. Not treated	0	0	1	b. No												b. Sometimes	a. Water only	b. No	b. No	b. No
KAS009	a. Head of household	52	a. Male	Other	None	b. Primary school	1	0	0	0	0		b. Business		b. No	c. Bore-hole	0	1	0	c. Not treated	0	0	1	a. Yes	a. Yes	a. Yes	c. Thatched grass wall	0	0	1	0	0	0	b. No	b. No	a. Yes, always	b. Water with soap	a. Yes	b. No	b. No
KAS010	a. Head of household	55	a. Male	Catholic		b. Primary school	1	0	0	0	0		a. Farming		b. No	c. Bore-hole	0	1	0	c. Not treated	0	0	1	a. Yes	a. Yes	a. Yes	a. Burnt brick wall	1	0	0	0	0	0	a. Yes	b. No	a. Yes, always	a. Water only	a. Yes	b. No	a. Yes	d. Other	0	0	0	1	community sensitisation	e. Don’t know	0	0
KAS011	b. Spouse	45	b. Female	Catholic		b. Primary school	1	0	0	0	0		a. Farming		a. Yes	c. Bore-hole	0	1	0	b. Add Chlorine	0	1	0	a. Yes	a. Yes	b. No	c. Thatched grass wall	0	0	1	0	0	0	b. No	b. No	b. Sometimes	b. Water with soap	a. Yes	b. No	b. No
KAS012	b. Spouse	18	b. Female	Protestant		b. Primary school	1	0	0	0	0		a. Farming		a. Yes	c. Bore-hole	0	1	0	c. Not treated	0	0	1	b. No												b. Sometimes	b. Water with soap	a. Yes	b. No	c. Not sure
KAS013	b. Spouse	20	b. Female	Protestant		c. Secondary school	1	0	0	0	0		a. Farming		a. Yes	c. Bore-hole	0	1	0	b. Add Chlorine	0	1	0	b. No												a. Yes, always	b. Water with soap	a. Yes	b. No	b. No
KAS014	b. Spouse	20	b. Female	Catholic		a. None	1	0	0	0	0		a. Farming		a. Yes	c. Bore-hole	0	1	0	c. Not treated	0	0	1	b. No												b. Sometimes	c. Water with ashes	a. Yes	b. No	c. Not sure
KAS015	a. Head of household	42	b. Female	Protestant		b. Primary school	1	0	0	0	0		a. Farming		a. Yes	c. Bore-hole	0	1	0	c. Not treated	0	0	1	a. Yes	a. Yes	a. Yes	a. Burnt brick wall	1	0	0	0	0	0	a. Yes	b. No	a. Yes, always	b. Water with soap	b. No	b. No	a. Yes	d. Other	0	0	0	1	Have seen them before	d. Seen in faeces	0	0
KAS016	a. Head of household	23	a. Male	Protestant		b. Primary school	1	0	0	0	0		a. Farming		a. Yes	c. Bore-hole	0	1	0	b. Add Chlorine	0	1	0	b. No												b. Sometimes	b. Water with soap	a. Yes	b. No	b. No
KAS017	a. Head of household	49	a. Male	Catholic		b. Primary school	1	0	0	0	0		a. Farming		a. Yes	c. Bore-hole	0	1	0	c. Not treated	0	0	1	a. Yes	a. Yes	a. Yes	a. Burnt brick wall f. No roof	1	0	0	0	0	1	b. No	b. No	a. Yes, always	b. Water with soap	a. Yes	b. No	a. Yes	a. Hospital b. Family/friends	1	1	0	0		a. Abdominal pain d. Seen in faeces	1	0
KAS018	a. Head of household	48	a. Male	Protestant		b. Primary school	1	0	0	0	0		a. Farming		a. Yes	c. Bore-hole	0	1	0	c. Not treated	0	0	1	b. No												a. Yes, always	b. Water with soap	a. Yes	b. No	a. Yes	a. Hospital c. School	1	0	1	0		a. Abdominal pain	1	0
KAS019	a. Head of household	22	a. Male	Protestant		b. Primary school	1	0	0	0	0		a. Farming		a. Yes	c. Bore-hole	0	1	0	c. Not treated	0	0	1	a. Yes	a. Yes	a. Yes	a. Burnt brick wall f. No roof	1	0	0	0	0	1	b. No	b. No	a. Yes, always	a. Water only	b. No	b. No	a. Yes	a. Hospital	1	0	0	0		a. Abdominal pain c. Diarrhoea	1	0
KAS020	a. Head of household	28	a. Male	Catholic		b. Primary school	1	0	0	0	1	Business	a. Farming		b. No	c. Bore-hole	0	1	0	c. Not treated	0	0	1	a. Yes	a. Yes	a. Yes	b. Mud and logs wall f. No roof	0	1	0	0	0	1	b. No	b. No	a. Yes, always	a. Water only	a. Yes	b. No	a. Yes	a. Hospital	1	0	0	0		a. Abdominal pain	1	0
KAS021	a. Head of household	58	a. Male	Catholic		c. Secondary school	1	0	0	0	0		a. Farming		b. No	c. Bore-hole	0	1	0	c. Not treated	0	0	1	a. Yes	a. Yes	a. Yes	c. Thatched grass wall f. No roof	0	0	1	0	0	1	b. No	b. No	a. Yes, always	a. Water only	b. No	b. No	a. Yes	a. Hospital b. Family/friends	1	1	0	0		a. Abdominal pain b. Vomiting	1	1
KAS022	b. Spouse	58	b. Female	Catholic		b. Primary school	1	0	0	0	0		a. Farming		b. No	c. Bore-hole	0	1	0	c. Not treated	0	0	1	a. Yes	a. Yes	a. Yes	b. Mud and logs wall	0	1	0	0	0	0	b. No	b. No	a. Yes, always	b. Water with soap	a. Yes	a. Yes	b. No
KAS023	a. Head of household	31	a. Male	Catholic		b. Primary school	1	0	0	0	0		a. Farming		b. No	c. Bore-hole	0	1	0	c. Not treated	0	0	1	b. No												a. Yes, always	b. Water with soap	a. Yes	b. No	a. Yes	d. Other	0	0	0	1	community sensitisation	e. Don’t know	0	0
KAS024	a. Head of household	36	a. Male	Protestant		c. Secondary school	1	0	0	0	0		a. Farming		b. No	c. Bore-hole	0	1	0	c. Not treated	0	0	1	a. Yes	a. Yes	a. Yes	b. Mud and logs wall	0	1	0	0	0	0	b. No	b. No	a. Yes, always	a. Water only	a. Yes	b. No	b. No
KAS025	a. Head of household	30	a. Male	Other	Spirit of healing	b. Primary school	1	0	0	0	0		a. Farming		b. No	c. Bore-hole	0	1	0	c. Not treated	0	0	1	a. Yes	a. Yes	a. Yes	a. Burnt brick wall	1	0	0	0	0	0	a. Yes	b. No	a. Yes, always	a. Water only	a. Yes	b. No	b. No
KAS026	a. Head of household	32	b. Female	Other	None	b. Primary school	1	0	0	0	0		a. Farming		b. No	c. Bore-hole	0	1	0	c. Not treated	0	0	1	b. No												a. Yes, always	a. Water only	a. Yes	b. No	a. Yes	a. Hospital	1	0	0	0		e. Don’t know	0	0
KAS027	a. Head of household	40	b. Female	Protestant		a. None	1	0	0	0	0		b. Business		b. No	c. Bore-hole	0	1	0	c. Not treated	0	0	1	a. Yes	a. Yes	a. Yes	a. Burnt brick wall	1	0	0	0	0	0	b. No	b. No	a. Yes, always	a. Water only	a. Yes	b. No	b. No
KAW001	a. Head of household	44	a. Male	Catholic		b. Primary school	1	0	0	0	0		a. Farming		a. Yes	c. Bore-hole	0	1	0	c. Not treated	0	0	1	a. Yes	a. Yes	a. Yes	a. Burnt brick wall f. No roof	1	0	0	0	0	1	a. Yes	b. No	a. Yes, always	b. Water with soap	a. Yes	b. No	a. Yes	d. Other	0	0	0	1	community sensitisation	a. Abdominal pain d. Seen in faeces	1	0
KAW002	b. Spouse	29	b. Female	Protestant		b. Primary school	1	0	0	0	0		a. Farming		b. No	c. Bore-hole	0	1	0	c. Not treated	0	0	1	a. Yes	a. Yes	a. Yes	a. Burnt brick wall f. No roof	1	0	0	0	0	1	a. Yes	b. No	a. Yes, always	a. Water only	a. Yes	b. No	b. No
KAW003	a. Head of household	41	b. Female	Catholic		b. Primary school	1	0	0	0	0		a. Farming		b. No	c. Bore-hole	0	1	0	c. Not treated	0	0	1	b. No												a. Yes, always	b. Water with soap	a. Yes	b. No	a. Yes	d. Other	0	0	0	1	community sensitisation	e. Don’t know	0	0
KAW004	a. Head of household	33	b. Female	Catholic		b. Primary school	1	0	0	0	0		a. Farming		b. No	c. Bore-hole	0	1	0	c. Not treated	0	0	1	a. Yes	a. Yes	a. Yes	c. Thatched grass wall f. No roof	0	0	1	0	0	1	b. No	b. No	a. Yes, always	a. Water only	a. Yes	b. No	a. Yes	b. Family/friends	0	1	0	0		a. Abdominal pain b. Vomiting c. Diarrhoea	1	1
KAW005	b. Spouse	39	b. Female	Catholic		b. Primary school	1	0	0	0	0		a. Farming		a. Yes	c. Bore-hole	0	1	0	c. Not treated	0	0	1	a. Yes	a. Yes	a. Yes	a. Burnt brick wall e. Grass roof	1	0	0	0	1	0	a. Yes	b. No	a. Yes, always	b. Water with soap	a. Yes	b. No	a. Yes	a. Hospital d. Other	1	0	0	1	community sensitisation	a. Abdominal pain c. Diarrhoea	1	0
KAW006	a. Head of household	47	b. Female	Catholic		b. Primary school	1	0	0	0	0		b. Business		b. No	c. Bore-hole	0	1	0	c. Not treated	0	0	1	a. Yes	a. Yes	a. Yes	a. Burnt brick wall	1	0	0	0	0	0	a. Yes	b. No	a. Yes, always	b. Water with soap	a. Yes	b. No	a. Yes	d. Other	0	0	0	1	community sensitisation	d. Seen in faeces	0	0
KAW007	a. Head of household	84	b. Female	Other	Zion spirit church	b. Primary school	1	0	0	0	0		a. Farming		b. No	c. Bore-hole	0	1	0	c. Not treated	0	0	1	a. Yes	a. Yes	a. Yes	a. Burnt brick wall	1	0	0	0	0	0	b. No	b. No	a. Yes, always	a. Water only	a. Yes	b. No	b. No
KAW008	a. Head of household	38	a. Male	Protestant		b. Primary school	1	0	0	0	0		a. Farming		b. No	c. Bore-hole	0	1	0	c. Not treated	0	0	1	a. Yes	a. Yes	a. Yes	b. Mud and logs wall	0	1	0	0	0	0	a. Yes	b. No	a. Yes, always	b. Water with soap	a. Yes	b. No	a. Yes	b. Family/friends	0	1	0	0		d. Seen in faeces	0	0
KAW009	b. Spouse	23	b. Female	Catholic		b. Primary school	1	0	0	0	0		a. Farming		b. No	c. Bore-hole	0	1	0	c. Not treated	0	0	1	b. No												a. Yes, always	b. Water with soap	b. No	b. No	a. Yes	d. Other	0	0	0	1	community sensitisation	d. Seen in faeces	0	0
KAW010	a. Head of household	28	a. Male	Protestant		b. Primary school	1	0	0	0	0		b. Business		b. No	c. Bore-hole	0	1	0	c. Not treated	0	0	1	b. No												a. Yes, always	a. Water only	b. No	b. No	b. No
KAW011	b. Spouse	50	b. Female	Catholic		b. Primary school	1	0	0	0	0		a. Farming		b. No	c. Bore-hole	0	1	0	c. Not treated	0	0	1	a. Yes	a. Yes	a. Yes	c. Thatched grass wall	0	0	1	0	0	0	b. No	b. No	a. Yes, always	a. Water only	a. Yes	a. Yes	a. Yes	d. Other	0	0	0	1	community sensitisation	e. Don’t know	0	0
KAW012	a. Head of household	41	a. Male	Catholic		b. Primary school	1	0	0	0	0		a. Farming		b. No	c. Bore-hole	0	1	0	c. Not treated	0	0	1	a. Yes	a. Yes	a. Yes	a. Burnt brick wall	1	0	0	0	0	0	b. No	b. No	a. Yes, always	a. Water only	b. No	b. No	a. Yes	d. Other	0	0	0	1	community sensitisation	e. Don’t know	0	0
	b. Spouse	33	b. Female	Catholic		b. Primary school	1	0	0	0	0		a. Farming		b. No	c. Bore-hole	0	1	0	c. Not treated	0	0	1	a. Yes	a. Yes	a. Yes	a. Burnt brick wall e. Grass roof	1	0	0	0	1	0	a. Yes	b. No	a. Yes, always	a. Water only	a. Yes	b. No	a. Yes	d. Other	0	0	0	1	community sensitisation	e. Don’t know	0	0
KAW014	a. Head of household	36	a. Male	Catholic		c. Secondary school	1	0	0	0	0		a. Farming		b. No	c. Bore-hole	0	1	0	c. Not treated	0	0	1	a. Yes	a. Yes	a. Yes	a. Burnt brick wall e. Grass roof	1	0	0	0	1	0	a. Yes	b. No	b. Sometimes	a. Water only	a. Yes	b. No	a. Yes	d. Other	0	0	0	1	community sensitisation	a. Abdominal pain d. Seen in faeces	1	0
KAW015	b. Spouse	65	b. Female	Catholic		b. Primary school	1	0	0	0	0		a. Farming		b. No	c. Bore-hole	0	1	0	c. Not treated	0	0	1	a. Yes	a. Yes	a. Yes	c. Thatched grass wall	0	0	1	0	0	0	b. No	b. No	a. Yes, always	a. Water only	a. Yes	b. No	a. Yes	d. Other	0	0	0	1	community sensitisation	e. Don’t know	0	0
KAW016	a. Head of household	53	b. Female	Catholic		b. Primary school	1	0	0	0	0		a. Farming		a. Yes	c. Bore-hole	0	1	0	b. Add Chlorine	0	1	0	a. Yes	a. Yes	a. Yes	a. Burnt brick wall	1	0	0	0	0	0	a. Yes	a. Yes	b. Sometimes	b. Water with soap	a. Yes	b. No	c. Not sure
KAW017	b. Spouse	41	b. Female	Catholic		b. Primary school	1	0	0	0	0		a. Farming		a. Yes	c. Bore-hole	0	1	0	b. Add Chlorine	0	1	0	a. Yes	a. Yes	a. Yes	c. Thatched grass wall	0	0	1	0	0	0	b. No	b. No	b. Sometimes	b. Water with soap	b. No	b. No	b. No
KAW018	b. Spouse	42	b. Female	Protestant		b. Primary school	1	1	0	0	0		a. Farming		a. Yes	c. Bore-hole	0	1	0	b. Add Chlorine	0	1	0	a. Yes	a. Yes	a. Yes	a. Burnt brick wall	1	0	0	0	0	0	a. Yes	a. Yes	b. Sometimes	b. Water with soap	a. Yes	b. No	b. No
KAW019	a. Head of household	80	b. Female	Catholic		a. None	1	0	0	0	0		a. Farming		a. Yes	c. Bore-hole	0	1	0	b. Add Chlorine	0	1	0	a. Yes	a. Yes	a. Yes	a. Burnt brick wall	1	0	0	0	0	0	a. Yes	b. No	b. Sometimes	c. Water with ashes	a. Yes	b. No	b. No
KAW020	a. Head of household	41	a. Male	Catholic		b. Primary school	1	0	0	0	0		a. Farming		a. Yes	c. Bore-hole	0	1	0	b. Add Chlorine	0	1	0	b. No												b. Sometimes	b. Water with soap	a. Yes	b. No	b. No
KAW021	a. Head of household	54	b. Female	Catholic		a. None	1	0	0	0	0		a. Farming		a. Yes	c. Bore-hole	0	1	0	c. Not treated	0	0	1	b. No												a. Yes, always	c. Water with ashes	a. Yes	b. No	c. Not sure
KAW022	a. Head of household	54	a. Male	Protestant		b. Primary school	1	0	0	0	0		a. Farming		a. Yes	c. Bore-hole	0	1	0	c. Not treated	0	0	1	b. No												a. Yes, always	a. Water only	a. Yes	b. No	a. Yes	d. Other	0	0	0	1	community sensitisation	e. Don’t know	0	0
KAW023	b. Spouse	38	b. Female	Protestant		b. Primary school	1	0	0	0	0		a. Farming		b. No	c. Bore-hole	0	1	0	c. Not treated	0	0	1	a. Yes	a. Yes	a. Yes	a. Burnt brick wall	1	0	0	0	0	0	b. No	b. No	a. Yes, always	b. Water with soap	a. Yes	b. No	b. No
KAW024	a. Head of household	27	b. Female	Protestant		b. Primary school	1	0	0	0	0		a. Farming		b. No	c. Bore-hole	0	1	0	c. Not treated	0	0	1	a. Yes	a. Yes	a. Yes	a. Burnt brick wall	1	0	0	0	0	0	a. Yes	b. No	a. Yes, always	a. Water only	a. Yes	b. No	b. No
KAW025	a. Head of household	41	b. Female	Catholic		b. Primary school	1	0	0	0	0		a. Farming		b. No	c. Bore-hole	0	1	0	c. Not treated	0	0	1	a. Yes	a. Yes	a. Yes	a. Burnt brick wall	1	0	0	0	0	0	b. No		a. Yes, always	a. Water only	a. Yes	b. No	a. Yes	d. Other	0	0	0	1	community sensitisation	e. Don’t know	0	0
KAW026	a. Head of household	31	a. Male	Catholic		c. Secondary school	1	0	0	0	0		a. Farming		b. No	c. Bore-hole	0	1	0	c. Not treated	0	0	1	b. No												a. Yes, always	a. Water only	a. Yes	b. No	b. No
KAW027	a. Head of household	20	a. Male	Catholic		c. Secondary school	1	0	0	0	0		a. Farming		b. No	c. Bore-hole	0	1	0	c. Not treated	0	0	1	a. Yes	a. Yes	a. Yes	a. Burnt brick wall	1	0	0	0	0	0	b. No	b. No	a. Yes, always	a. Water only	a. Yes	b. No	a. Yes	c. School	0	0	1	0		e. Don’t know	0	0
KOC001	b. Spouse	20	b. Female	Protestant		c. Secondary school	1	0	0	0	0		a. Farming		a. Yes	c. Bore-hole	0	1	0	c. Not treated	0	0	1	b. No												a. Yes, always	a. Water only	a. Yes	b. No	a. Yes	c. School	0	0	1	0		a. Abdominal pain	1	0
KOC002	b. Spouse	45	b. Female	Protestant		b. Primary school	1	0	0	0	0		a. Farming		a. Yes	c. Bore-hole	0	1	0	c. Not treated	0	0	1	b. No												b. Sometimes	b. Water with soap	a. Yes	b. No	a. Yes	b. Family/friends	0	1	0	0		a. Abdominal pain	1	0
KOC003	b. Spouse	42	b. Female	Protestant		a. None	1	0	0	0	0		a. Farming		a. Yes	c. Bore-hole	0	1	0	c. Not treated	0	0	1	a. Yes	a. Yes	a. Yes	a. Burnt brick wall	1	0	0	0	0	0	b. No	b. No	b. Sometimes	b. Water with soap	a. Yes	b. No	a. Yes	a. Hospital	1	0	0	0		d. Seen in faeces	0	0
KOC004	a. Head of household	38	a. Male	Protestant		b. Primary school	1	0	0	0	0		b. Business		b. No	c. Bore-hole	0	1	0	c. Not treated	0	0	1	a. Yes	a. Yes	a. Yes	a. Burnt brick wall	1	0	0	0	0	0	a. Yes	b. No	a. Yes, always	b. Water with soap	a. Yes	b. No	a. Yes	d. Other	0	0	0	1	Radio	c. Diarrhoea	0	0
KOC005	c. Dependant	42	b. Female	Protestant		b. Primary school	1	0	0	0	0		a. Farming		b. No	c. Bore-hole	0	1	0	b. Add Chlorine	0	1	0	a. Yes	a. Yes	a. Yes	a. Burnt brick wall	1	0	0	0	0	0	a. Yes	b. No	a. Yes, always	b. Water with soap	a. Yes	b. No	b. No
KOC006	b. Spouse	59	b. Female	Catholic		a. None	1	0	0	0	0		a. Farming		b. No	c. Bore-hole	0	1	0	c. Not treated	0	0	1	a. Yes	a. Yes	a. Yes	c. Thatched grass wall	0	0	1	0	0	0	a. Yes	b. No	a. Yes, always	b. Water with soap	b. No	b. No	b. No
KOC007	b. Spouse	38	b. Female	Catholic		a. None	1	0	0	0	0		b. Business		b. No	c. Bore-hole	0	1	0	c. Not treated	0	0	1	b. No												a. Yes, always	c. Water with ashes	a. Yes	b. No	a. Yes	a. Hospital	1	0	0	0		a. Abdominal pain	1	0
KOC008	b. Spouse	55	b. Female	Catholic		b. Primary school	1	0	0	0	0		a. Farming		b. No	c. Bore-hole	0	1	0	c. Not treated	0	0	1	a. Yes	a. Yes	a. Yes	b. Mud and logs wall e. Grass roof	0	1	0	0	1	0	a. Yes	b. No	b. Sometimes	c. Water with ashes	a. Yes	b. No	a. Yes	d. Other	0	0	0	1	community sensitisation	d. Seen in faeces	0	0
KOC009	b. Spouse	27	b. Female	Catholic		c. Secondary school	1	0	0	0	0		a. Farming		b. No	c. Bore-hole	0	1	0	c. Not treated	0	0	1	a. Yes	a. Yes	a. Yes	a. Burnt brick wall e. Grass roof	1	0	0	0	1	0	a. Yes	b. No	a. Yes, always	a. Water only	a. Yes	b. No	a. Yes	b. Family/friends	0	1	0	0		d. Seen in faeces	0	0
KOC010	b. Spouse	32	b. Female	Catholic		c. Secondary school	1	0	0	0	0		a. Farming		b. No	c. Bore-hole	0	1	0	c. Not treated	0	0	1	a. Yes	a. Yes	a. Yes	b. Mud and logs wall e. Grass roof	0	1	0	0	1	0	b. No	b. No	a. Yes, always	a. Water only	a. Yes	b. No	a. Yes	b. Family/friends	0	1	0	0		d. Seen in faeces	0	0
KOC011	a. Head of household	53	a. Male	Protestant		b. Primary school	1	0	0	0	0		a. Farming		b. No	c. Bore-hole	0	1	0	c. Not treated	0	0	1	a. Yes	a. Yes	a. Yes	a. Burnt brick wall e. Grass roof	1	0	0	0	1	0	a. Yes	a. Yes	b. Sometimes	a. Water only	a. Yes	b. No	a. Yes	b. Family/friends	0	1	0	0		d. Seen in faeces	0	0
KOC012	b. Spouse	19	b. Female	Protestant		c. Secondary school	1	0	0	0	0		a. Farming		b. No	c. Bore-hole	0	1	0	c. Not treated	0	0	1	a. Yes	a. Yes	a. Yes	b. Mud and logs wall e. Grass roof	0	1	0	0	1	0	a. Yes	b. No	b. Sometimes	a. Water only	b. No	b. No	a. Yes	d. Other	0	0	0	1	community sensitisation	d. Seen in faeces	0	0
KOC013	a. Head of household	49	a. Male	Protestant		b. Primary school	1	0	0	0	0		a. Farming		a. Yes	c. Bore-hole	0	1	0	c. Not treated	0	0	1	a. Yes	a. Yes	a. Yes	b. Mud and logs wall	0	1	0	0	0	0	a. Yes	a. Yes	b. Sometimes	b. Water with soap	a. Yes	b. No	a. Yes	a. Hospital	1	0	0	0		d. Seen in faeces	0	0
KOC014	a. Head of household	50	a. Male	Catholic		b. Primary school	1	0	0	0	0		a. Farming		a. Yes	b. Well c. Bore-hole	1	1	0	c. Not treated	0	0	1	a. Yes	a. Yes	a. Yes	a. Burnt brick wall	1	0	0	0	0	0	b. No	b. No	a. Yes, always	c. Water with ashes	a. Yes	b. No	a. Yes	a. Hospital b. Family/friends	1	1	0	0		a. Abdominal pain	1	0
KOC015	a. Head of household	49	a. Male	Protestant		a. None	1	0	0	0	0		a. Farming		a. Yes	c. Bore-hole	0	1	0	c. Not treated	0	0	1	b. No												a. Yes, always	c. Water with ashes	a. Yes	b. No	b. No
KOC016	a. Head of household	40	a. Male	Catholic		a. None	1	0	0	0	0		a. Farming		b. No	c. Bore-hole	0	1	0	c. Not treated	0	0	1	b. No												a. Yes, always	a. Water only	a. Yes	b. No	b. No
KOC017	a. Head of household	52	a. Male	Catholic		b. Primary school	1	0	0	0	0		a. Farming		b. No	c. Bore-hole	0	1	0	c. Not treated	0	0	1	a. Yes	a. Yes	a. Yes	b. Mud and logs wall	0	1	0	0	0	0	a. Yes	b. No	a. Yes, always	b. Water with soap	b. No	b. No	b. No
KOC018	a. Head of household	25	a. Male	Protestant		c. Secondary school	1	0	0	0	0		b. Business		b. No	c. Bore-hole	0	1	0	c. Not treated	0	0	1	b. No												a. Yes, always	b. Water with soap	b. No	b. No	a. Yes	d. Other	0	0	0	1	community sensitisation	a. Abdominal pain c. Diarrhoea	1	0
KOC019	b. Spouse	50	b. Female	Protestant		b. Primary school	1	0	0	0	0		a. Farming		b. No	c. Bore-hole	0	1	0	a. Boiling	1	0	0	a. Yes	a. Yes	a. Yes	b. Mud and logs wall e. Grass roof	0	1	0	0	1	0	b. No	b. No	a. Yes, always	c. Water with ashes	b. No	b. No	a. Yes	d. Other	0	0	0	1	community sensitisation	d. Seen in faeces	0	0
LUF001	a. Head of household	40	a. Male	Catholic		c. Secondary school	1	0	0	0	0		a. Farming		a. Yes	c. Bore-hole	0	1	0	c. Not treated	0	0	1	a. Yes	a. Yes	a. Yes	b. Mud and logs wall	0	1	0	0	0	0	b. No	b. No	b. Sometimes	b. Water with soap	a. Yes	b. No	a. Yes	b. Family/friends	0	1	0	0		a. Abdominal pain	1	0
LUF002	b. Spouse	31	b. Female	Catholic		c. Secondary school	1	1	0	0	0		a. Farming		b. No	c. Bore-hole	0	1	0	c. Not treated	0	0	1	b. No												a. Yes, always	a. Water only	b. No	b. No	a. Yes	a. Hospital	1	0	0	0		a. Abdominal pain c. Diarrhoea	1	0
LUF003	a. Head of household	67	b. Female	Protestant		b. Primary school	1	0	0	0	0		a. Farming		b. No	c. Bore-hole	0	1	0	c. Not treated	0	0	1	a. Yes	a. Yes	a. Yes	b. Mud and logs wall	0	1	0	0	0	0	b. No	a. Yes	a. Yes, always	a. Water only	b. No	a. Yes	b. No
LUF004	a. Head of household	51	a. Male	Catholic		b. Primary school	1	0	0	0	0		a. Farming		b. No	c. Bore-hole	0	1	0	c. Not treated	0	0	1	b. No												a. Yes, always	b. Water with soap	a. Yes	b. No	a. Yes	a. Hospital b. Family/friends	1	1	0	0		b. Vomiting	0	1
LUF005	a. Head of household	41	a. Male	Other	None	b. Primary school	1	0	0	0	0		a. Farming		b. No	c. Bore-hole	0	1	0	c. Not treated	0	0	1	b. No												a. Yes, always	b. Water with soap	a. Yes	b. No	a. Yes	d. Other	0	0	0	1	community sensitisation	a. Abdominal pain	1	0
LUF006	a. Head of household	65	a. Male	Muslim		b. Primary school	1	0	0	0	0		a. Farming		b. No	c. Bore-hole	0	1	0	c. Not treated	0	0	1	b. No												a. Yes, always	b. Water with soap	a. Yes	b. No	a. Yes	a. Hospital d. Other	1	0	0	1	community sensitisation	a. Abdominal pain c. Diarrhoea d. Seen in faeces	1	0
LUF007	a. Head of household	60	b. Female	Protestant		c. Secondary school	1	0	0	0	0		a. Farming		a. Yes	c. Bore-hole	0	1	0	c. Not treated	0	0	1	a. Yes	a. Yes	a. Yes	b. Mud and logs wall	0	1	0	0	0	0	b. No	b. No	a. Yes, always	a. Water only	a. Yes	b. No	a. Yes	d. Other	0	0	0	1	community sensitisation	c. Diarrhoea	0	0
LUF008	b. Spouse	54	b. Female	Catholic		a. None	1	0	0	0	0		a. Farming		a. Yes	c. Bore-hole	0	1	0	c. Not treated	0	0	1	a. Yes	a. Yes	a. Yes	a. Burnt brick wall	1	0	0	0	0	0	a. Yes	a. Yes	a. Yes, always	a. Water only	a. Yes	a. Yes	a. Yes	a. Hospital d. Other	1	0	0	1	community sensitisation	a. Abdominal pain c. Diarrhoea	1	0
LUF009	b. Spouse	26	b. Female	Protestant		b. Primary school	1	0	0	0	0		a. Farming		b. No	c. Bore-hole	0	1	0	c. Not treated	0	0	1	a. Yes	a. Yes	a. Yes	b. Mud and logs wall	0	1	0	0	0	0	b. No	b. No	a. Yes, always	a. Water only	b. No	b. No	a. Yes	a. Hospital d. Other	1	0	0	1	community sensitisation	c. Diarrhoea	0	0
LUF010	a. Head of household	69	a. Male	Catholic		c. Secondary school	1	0	0	0	0		a. Farming		a. Yes	c. Bore-hole	0	1	0	c. Not treated	0	0	1	a. Yes	a. Yes	a. Yes	a. Burnt brick wall	1	0	0	0	0	0	a. Yes	b. No	b. Sometimes	c. Water with ashes	a. Yes	b. No	a. Yes	b. Family/friends	0	1	0	0		e. Don’t know	0	0
LUF011	b. Spouse	42	b. Female	Protestant		b. Primary school	1	0	0	0	0		a. Farming		a. Yes	c. Bore-hole	0	1	0	c. Not treated	0	0	1	b. No												c. No, never		b. No	b. No	a. Yes	d. Other	0	0	0	1	Have seen them before	d. Seen in faeces	0	0
LUF012	a. Head of household	32	a. Male	Muslim		b. Primary school	1	0	0	0	0		a. Farming		b. No	c. Bore-hole	0	1	0	c. Not treated	0	0	1	a. Yes	a. Yes	a. Yes	b. Mud and logs wall	0	1	0	0	0	0	a. Yes	b. No	b. Sometimes	c. Water with ashes	a. Yes	b. No	b. No
LUF013	a. Head of household	54	a. Male	Protestant		c. Secondary school	1	0	0	0	0		a. Farming		a. Yes	c. Bore-hole	0	1	0	c. Not treated	0	0	1	a. Yes	a. Yes	a. Yes	a. Burnt brick wall	1	0	0	0	0	0	b. No	b. No	b. Sometimes	b. Water with soap	a. Yes	b. No	a. Yes	d. Other	0	0	0	1	Have seen them before	d. Seen in faeces	0	0
LUF014	a. Head of household	80	b. Female	Catholic		a. None	1	0	0	0	0		a. Farming		a. Yes	c. Bore-hole	0	1	0	c. Not treated	0	0	1	b. No												b. Sometimes	a. Water only	a. Yes	b. No	a. Yes	b. Family/friends	0	1	0	0		d. Seen in faeces	0	0
LUF015	a. Head of household	39	a. Male	Protestant		c. Secondary school	1	0	0	0	0		a. Farming		a. Yes	c. Bore-hole	0	1	0	c. Not treated	0	0	1	b. No												c. No, never		a. Yes	b. No	a. Yes	a. Hospital	1	0	0	0		d. Seen in faeces	0	0
LUF016	b. Spouse	41	b. Female	Protestant		b. Primary school	1	0	0	0	0		a. Farming		a. Yes	c. Bore-hole	0	1	0	b. Add Chlorine	0	1	0	b. No												b. Sometimes	b. Water with soap	a. Yes	a. Yes	a. Yes	a. Hospital	1	0	0	0		d. Seen in faeces	0	0
LUF017	b. Spouse	30	b. Female	Catholic		b. Primary school	1	0	0	0	0		a. Farming		a. Yes	c. Bore-hole	0	1	0	a. Boiling	1	0	0	a. Yes	a. Yes	a. Yes	a. Burnt brick wall	1	0	0	0	0	0	b. No	b. No	b. Sometimes	b. Water with soap	a. Yes	b. No	a. Yes	a. Hospital	1	0	0	0		d. Seen in faeces	0	0
LUF018	b. Spouse	51	b. Female	Catholic		b. Primary school	1	0	0	0	0		b. Business		b. No	c. Bore-hole	0	1	0	c. Not treated	0	0	1	a. Yes	a. Yes	a. Yes	a. Burnt brick wall	1	0	0	0	0	0	b. No	b. No	a. Yes, always	b. Water with soap	b. No	b. No	b. No
LUF019	a. Head of household	62	a. Male	Muslim		d. Tertiary	1	0	0	0	0		a. Farming		b. No	c. Bore-hole	0	1	0	c. Not treated	0	0	1	a. Yes	a. Yes	a. Yes	a. Burnt brick wall	1	0	0	0	0	0	a. Yes	b. No	a. Yes, always	c. Water with ashes	b. No	a. Yes	a. Yes	d. Other	0	0	0	1	community sensitisation	e. Don’t know	0	0
LUF020	b. Spouse	32	b. Female	Other	Church of God	b. Primary school	1	0	0	0	0		a. Farming		b. No	c. Bore-hole	0	1	0	c. Not treated	0	0	1	a. Yes	a. Yes	a. Yes	b. Mud and logs wall	0	1	0	0	0	0	a. Yes	b. No	a. Yes, always	a. Water only	b. No	b. No	a. Yes	b. Family/friends	0	1	0	0		e. Don’t know	0	0
LUF021	a. Head of household	61	b. Female	Muslim		b. Primary school	1	0	0	0	0		d. Other	welfare support	b. No	c. Bore-hole	0	1	0	c. Not treated	0	0	1	a. Yes	a. Yes	a. Yes	a. Burnt brick wall	1	0	0	0	0	0	b. No	b. No	a. Yes, always	b. Water with soap	b. No	b. No	b. No
LUF022	a. Head of household	51	b. Female	Protestant		b. Primary school	1	0	0	0	0		a. Farming		a. Yes	c. Bore-hole	0	1	0	c. Not treated	0	0	1	b. No												a. Yes, always	a. Water only	b. No	b. No	a. Yes	a. Hospital	1	0	0	0		e. Don’t know	0	0
LUF023	b. Spouse	55	b. Female	Protestant		b. Primary school	1	0	0	0	0		a. Farming		b. No	c. Bore-hole	0	1	0	c. Not treated	0	0	1	a. Yes	a. Yes	a. Yes	a. Burnt brick wall	1	0	0	0	0	0	a. Yes	b. No	a. Yes, always	a. Water only	b. No	b. No	a. Yes	b. Family/friends	0	1	0	0		e. Don’t know	0	0
LUF024	a. Head of household	37	a. Male	Protestant		c. Secondary school	1	0	0	0	0		a. Farming		b. No	c. Bore-hole	0	1	0	c. Not treated	0	0	1	a. Yes	a. Yes	a. Yes	a. Burnt brick wall	1	0	0	0	0	0	b. No	b. No	a. Yes, always	b. Water with soap	b. No	b. No	b. No
LUF025	b. Spouse	30	b. Female	Catholic		b. Primary school	1	0	0	0	0		b. Business		b. No	c. Bore-hole	0	1	0	c. Not treated	0	0	1	a. Yes	a. Yes	a. Yes	b. Mud and logs wall	0	1	0	0	0	0	b. No	b. No	a. Yes, always	b. Water with soap	b. No	b. No	a. Yes	b. Family/friends	0	1	0	0		e. Don’t know	0	0
LUF026	b. Spouse	60	b. Female	Muslim		b. Primary school	1	0	0	0	0		a. Farming		b. No	c. Bore-hole	0	1	0	c. Not treated	0	0	1	a. Yes	a. Yes	a. Yes	b. Mud and logs wall f. No roof	0	1	0	0	0	1	a. Yes	b. No	b. Sometimes	a. Water only	b. No	b. No	a. Yes	b. Family/friends	0	1	0	0		e. Don’t know	0	0
LUF027	a. Head of household	65	a. Male	Muslim		b. Primary school	1	0	0	0	0		a. Farming		b. No	c. Bore-hole	0	1	0	c. Not treated	0	0	1	a. Yes	a. Yes	a. Yes	b. Mud and logs wall e. Grass roof	0	1	0	0	1	0	b. No	b. No	b. Sometimes	b. Water with soap	a. Yes	b. No	a. Yes	b. Family/friends	0	1	0	0		d. Seen in faeces	0	0
LUF028	b. Spouse	40	a. Male	Protestant		b. Primary school	1	0	0	0	0		a. Farming		b. No	c. Bore-hole	0	1	0	c. Not treated	0	0	1	b. No												b. Sometimes	a. Water only	a. Yes	b. No	a. Yes	b. Family/friends	0	1	0	0		d. Seen in faeces	0	0
LUF029	b. Spouse	29	b. Female	Catholic		c. Secondary school	1	0	0	0	0		a. Farming		b. No	c. Bore-hole	0	1	0	c. Not treated	0	0	1	b. No												b. Sometimes	a. Water only	a. Yes	b. No	a. Yes	a. Hospital	1	0	0	0		d. Seen in faeces	0	0
LUF030	a. Head of household	73	b. Female	Protestant		b. Primary school	1	0	0	0	0		a. Farming		b. No	c. Bore-hole	0	1	0	c. Not treated	0	0	1	b. No												b. Sometimes	a. Water only	a. Yes	b. No	a. Yes	b. Family/friends	0	1	0	0		d. Seen in faeces	0	0
LUF031	a. Head of household	43	b. Female	Catholic		b. Primary school	1	0	0	0	0		a. Farming		b. No	c. Bore-hole	0	1	0	c. Not treated	0	0	1	b. No												b. Sometimes	c. Water with ashes	a. Yes	b. No	a. Yes	a. Hospital	1	0	0	0		a. Abdominal pain	1	0
LUF032	a. Head of household	27	a. Male	Catholic		c. Secondary school	1	0	0	0	0		a. Farming		a. Yes	c. Bore-hole	0	1	0	c. Not treated	0	0	1	b. No												b. Sometimes	a. Water only	b. No	b. No	a. Yes	a. Hospital	1	0	0	0		e. Don’t know	0	0
MAJ001	a. Head of household	53	a. Male	Catholic		b. Primary school	1	0	0	0	0		a. Farming		b. No	b. Well	1	0	0	a. Boiling	1	0	0	a. Yes	a. Yes	a. Yes	a. Burnt brick wall	1	0	0	0	0	0	b. No	b. No	a. Yes, always	b. Water with soap	b. No	b. No	b. No
MAJ002	a. Head of household	47	a. Male	Adventist		b. Primary school	1	0	0	0	0		a. Farming		b. No	b. Well	1	0	0	c. Not treated	0	0	1	b. No												a. Yes, always	a. Water only	a. Yes	b. No	b. No
MAJ003	a. Head of household	49	a. Male	Catholic		b. Primary school	1	0	0	0	0		d. Other	Bricklaying	a. Yes	c. Bore-hole	0	1	0	c. Not treated	0	0	1	a. Yes	a. Yes	a. Yes	a. Burnt brick wall	1	0	0	0	0	0	b. No	b. No	a. Yes, always	b. Water with soap	a. Yes	b. No	b. No
MAJ004	b. Spouse	42	b. Female	Other	None	b. Primary school	1	0	0	0	0		a. Farming		a. Yes	c. Bore-hole	0	1	0	c. Not treated	0	0	1	b. No												a. Yes, always	a. Water only	a. Yes	b. No	a. Yes	a. Hospital	1	0	0	0		a. Abdominal pain	1	0
MAJ005	b. Spouse	45	b. Female	Catholic		c. Secondary school	1	0	0	0	0		a. Farming		a. Yes	c. Bore-hole	0	1	0	c. Not treated	0	0	1	a. Yes	a. Yes	a. Yes	a. Burnt brick wall	1	0	0	0	0	0	a. Yes	b. No	a. Yes, always	b. Water with soap	a. Yes	b. No	a. Yes	a. Hospital	1	0	0	0		c. Diarrhoea	0	0
MAJ006	a. Head of household	52	b. Female	Catholic		b. Primary school	1	0	0	0	0		a. Farming		a. Yes	c. Bore-hole	0	1	0	c. Not treated	0	0	1	a. Yes	a. Yes	a. Yes	b. Mud and logs wall	0	1	0	0	0	0	b. No	b. No	a. Yes, always	a. Water only	b. No	b. No	a. Yes	a. Hospital	1	0	0	0		a. Abdominal pain	1	0
MAJ007	a. Head of household	40	a. Male	Catholic		b. Primary school	1	0	0	0	0		a. Farming		a. Yes	c. Bore-hole	0	1	0	c. Not treated	0	0	1	a. Yes	a. Yes	a. Yes	a. Burnt brick wall	1	0	0	0	0	0	b. No	b. No	a. Yes, always	b. Water with soap	b. No	b. No	a. Yes	d. Other	0	0	0	1	community sensitisation	e. Don’t know	0	0
MAJ008	a. Head of household	61	b. Female	Protestant		b. Primary school	1	0	0	0	0		a. Farming		a. Yes	c. Bore-hole	0	1	0	c. Not treated	0	0	1	a. Yes	a. Yes	a. Yes	a. Burnt brick wall	1	0	0	0	0	0	a. Yes	b. No	a. Yes, always	b. Water with soap	b. No	b. No	b. No
MAJ009	b. Spouse	27	b. Female	Catholic		b. Primary school	1	0	0	0	0		a. Farming		a. Yes	c. Bore-hole	0	1	0	c. Not treated	0	0	1	b. No												a. Yes, always	b. Water with soap	b. No	b. No	b. No
MAJ010	b. Spouse	18	b. Female	Catholic		b. Primary school	1	1	0	0	0		a. Farming		a. Yes	c. Bore-hole	0	1	0	c. Not treated	0	0	1	b. No												b. Sometimes	b. Water with soap	b. No	b. No	c. Not sure
MAJ011	a. Head of household	70	b. Female	Protestant		b. Primary school	1	0	0	0	0		a. Farming		a. Yes	c. Bore-hole	0	1	0	c. Not treated	0	0	1	a. Yes	a. Yes	a. Yes	a. Burnt brick wall	1	0	0	0	0	0	b. No	b. No	b. Sometimes	b. Water with soap	b. No	b. No	c. Not sure
MAJ012	b. Spouse	35	b. Female	Catholic		b. Primary school	1	0	0	0	0		a. Farming		a. Yes	b. Well	1	0	0	c. Not treated	0	0	1	b. No												a. Yes, always	b. Water with soap	a. Yes	b. No	a. Yes	d. Other	0	0	0	1	community sensitisation	d. Seen in faeces	0	0
MAJ013	a. Head of household	40	a. Male	Protestant		b. Primary school	1	0	0	0	0		a. Farming		a. Yes	b. Well	1	0	0	c. Not treated	0	0	1	a. Yes	a. Yes	a. Yes	c. Thatched grass wall	0	0	1	0	0	0	b. No	b. No	a. Yes, always	a. Water only	a. Yes	b. No	a. Yes	d. Other	0	0	0	1	community sensitisation	d. Seen in faeces	0	0
MIS001	a. Head of household	63	b. Female	Protestant		c. Secondary school	1	0	0	0	0		a. Farming		b. No	c. Bore-hole	0	1	0	c. Not treated	0	0	1	a. Yes	a. Yes	a. Yes	b. Mud and logs wall	0	1	0	0	0	0	b. No	b. No	a. Yes, always	a. Water only	b. No	b. No	b. No
MIS002	a. Head of household	50	a. Male	Muslim		b. Primary school	1	0	0	0	0		a. Farming		b. No	c. Bore-hole	0	1	0	c. Not treated	0	0	1	a. Yes	a. Yes	a. Yes	a. Burnt brick wall	1	0	0	0	0	0	b. No	b. No	b. Sometimes	a. Water only	a. Yes	b. No	b. No
MIS003	b. Spouse	65	b. Female	Catholic		b. Primary school	1	0	0	0	0		a. Farming		b. No	c. Bore-hole	0	1	0	c. Not treated	0	0	1	b. No												a. Yes, always	b. Water with soap	a. Yes	b. No	b. No
MIS004	a. Head of household	35	a. Male	Muslim		c. Secondary school	1	0	0	0	0		a. Farming		b. No	c. Bore-hole	0	1	0	a. Boiling	1	0	0	a. Yes	a. Yes	a. Yes	b. Mud and logs wall	0	1	0	0	0	0	b. No	b. No	a. Yes, always	b. Water with soap	a. Yes	b. No	a. Yes	b. Family/friends	0	1	0	0		a. Abdominal pain	1	0
MIS005	a. Head of household	44	a. Male	Protestant		a. None	1	0	0	0	0		a. Farming		b. No	c. Bore-hole	0	1	0	c. Not treated	0	0	1	a. Yes	a. Yes	a. Yes	a. Burnt brick wall	1	0	0	0	0	0	b. No	b. No	a. Yes, always	a. Water only	a. Yes	b. No	b. No
MIS006	b. Spouse	36	b. Female	Protestant		b. Primary school	1	0	0	0	0		a. Farming		b. No	c. Bore-hole	0	1	0	c. Not treated	0	0	1	a. Yes	a. Yes	a. Yes	a. Burnt brick wall	1	0	0	0	0	0	b. No	b. No	b. Sometimes	a. Water only	a. Yes	b. No	b. No
MIS007	b. Spouse	43	b. Female	Muslim		b. Primary school	1	0	0	0	0		a. Farming		a. Yes	c. Bore-hole	0	1	0	c. Not treated	0	0	1	a. Yes	a. Yes	a. Yes	a. Burnt brick wall	1	0	0	0	0	0	b. No	b. No	a. Yes, always	b. Water with soap	b. No	b. No	a. Yes	a. Hospital d. Other	1	0	0	1	community sensitisation	d. Seen in faeces	0	0
MIS008	b. Spouse	28	b. Female	Protestant		b. Primary school	1	0	1	0	0		c. Formal employment		a. Yes	c. Bore-hole	0	1	0	c. Not treated	0	0	1	a. Yes	a. Yes	a. Yes	a. Burnt brick wall	1	0	0	0	0	0	b. No	a. Yes	a. Yes, always	a. Water only	b. No	b. No	a. Yes	b. Family/friends	0	1	0	0		d. Seen in faeces	0	0
MIS009	b. Spouse	27	b. Female	Protestant		b. Primary school	1	0	0	0	0		a. Farming		a. Yes	c. Bore-hole	0	1	0	c. Not treated	0	0	1	a. Yes	a. Yes	a. Yes	a. Burnt brick wall	1	0	0	0	0	0	a. Yes	b. No	a. Yes, always	a. Water only	a. Yes	b. No	a. Yes	a. Hospital b. Family/friends	1	1	0	0		a. Abdominal pain	1	0
MIS010	c. Dependant	22	a. Male	Catholic		b. Primary school	1	0	0	0	0		a. Farming		a. Yes	c. Bore-hole	0	1	0	c. Not treated	0	0	1	a. Yes	a. Yes	a. Yes	a. Burnt brick wall	1	0	0	0	0	0	b. No	b. No	a. Yes, always	b. Water with soap	a. Yes	b. No	a. Yes	b. Family/friends	0	1	0	0		a. Abdominal pain d. Seen in faeces	1	0
MIS011	a. Head of household	59	b. Female	Catholic		b. Primary school	1	0	0	0	0		a. Farming		a. Yes	c. Bore-hole	0	1	0	c. Not treated	0	0	1	a. Yes	a. Yes	a. Yes	a. Burnt brick wall	1	0	0	0	0	0	a. Yes	b. No	a. Yes, always	a. Water only	a. Yes	b. No	a. Yes	a. Hospital	1	0	0	0		c. Diarrhoea	0	0
MIS012	b. Spouse	37	b. Female	Protestant		b. Primary school	1	0	0	0	0		a. Farming		a. Yes	c. Bore-hole	0	1	0	c. Not treated	0	0	1	a. Yes	a. Yes	a. Yes	a. Burnt brick wall	1	0	0	0	0	0	b. No	b. No	a. Yes, always	a. Water only	a. Yes	b. No	a. Yes	a. Hospital b. Family/friends	1	1	0	0		a. Abdominal pain d. Seen in faeces	1	0
MIS013	b. Spouse	66	b. Female	Muslim		b. Primary school	1	0	0	0	0		a. Farming		a. Yes	c. Bore-hole	0	1	0	c. Not treated	0	0	1	a. Yes	a. Yes	a. Yes	a. Burnt brick wall	1	0	0	0	0	0	b. No	b. No	a. Yes, always	c. Water with ashes	b. No	b. No	b. No
MIS014	b. Spouse	24	b. Female	Protestant		b. Primary school	1	0	0	0	0		b. Business		a. Yes	c. Bore-hole	0	1	0	c. Not treated	0	0	1	a. Yes	a. Yes	a. Yes	a. Burnt brick wall	1	0	0	0	0	0	b. No	b. No	a. Yes, always	a. Water only	b. No	b. No	b. No
MIS015	a. Head of household	34	a. Male	Protestant		b. Primary school	1	0	0	0	0		a. Farming		b. No	c. Bore-hole	0	1	0	c. Not treated	0	0	1	a. Yes	a. Yes	a. Yes	c. Thatched grass wall	0	0	1	0	0	0	a. Yes	b. No	a. Yes, always	b. Water with soap	b. No	b. No	b. No
MIS016	b. Spouse	27	b. Female	Muslim		b. Primary school	1	0	0	0	0		b. Business		a. Yes	c. Bore-hole	0	1	0	c. Not treated	0	0	1	b. No												a. Yes, always	b. Water with soap	b. No	b. No	a. Yes	b. Family/friends	0	1	0	0		e. Don’t know	0	0
MIS017	b. Spouse	51	b. Female	Other	Zion spirit church	b. Primary school	1	0	0	0	0		a. Farming		a. Yes	c. Bore-hole	0	1	0	c. Not treated	0	0	1	a. Yes	a. Yes	a. Yes	a. Burnt brick wall	1	0	0	0	0	0	a. Yes	b. No	a. Yes, always	b. Water with soap	a. Yes	b. No	b. No
MIS018	a. Head of household	80	b. Female	Protestant		b. Primary school	1	0	0	0	0		a. Farming		a. Yes	c. Bore-hole	0	1	0	c. Not treated	0	0	1	a. Yes	a. Yes	a. Yes	a. Burnt brick wall	1	0	0	0	0	0	b. No	b. No	a. Yes, always	b. Water with soap	b. No	b. No	a. Yes	d. Other	0	0	0	1	community sensitisation	a. Abdominal pain	1	0
MIS019	b. Spouse	25	b. Female	Protestant		c. Secondary school	1	0	0	0	0		a. Farming		a. Yes	c. Bore-hole	0	1	0	b. Add Chlorine	0	1	0	a. Yes	a. Yes	a. Yes	a. Burnt brick wall	1	0	0	0	0	0	a. Yes	b. No	a. Yes, always	b. Water with soap	b. No	b. No	b. No
MIS020	a. Head of household	25	b. Female	Catholic		c. Secondary school	1	0	0	0	0		a. Farming		a. Yes	c. Bore-hole	0	1	0	b. Add Chlorine	0	1	0	a. Yes	a. Yes	a. Yes	a. Burnt brick wall	1	0	0	0	0	0	a. Yes	b. No	a. Yes, always	b. Water with soap	b. No	b. No	c. Not sure
MIS021	b. Spouse	34	b. Female	Catholic		b. Primary school	1	0	0	0	0		a. Farming		a. Yes	c. Bore-hole	0	1	0	c. Not treated	0	0	1	a. Yes	a. Yes	a. Yes	a. Burnt brick wall	1	0	0	0	0	0	a. Yes	b. No	a. Yes, always	b. Water with soap	a. Yes	b. No	a. Yes	d. Other	0	0	0	1	community sensitisation	d. Seen in faeces	0	0
MIS022	c. Dependant	38	b. Female	Protestant		a. None	1	0	0	0	0		a. Farming		a. Yes	c. Bore-hole	0	1	0	b. Add Chlorine	0	1	0	a. Yes	a. Yes	a. Yes	a. Burnt brick wall	1	0	0	0	0	0	a. Yes	b. No	b. Sometimes	c. Water with ashes	b. No	b. No	a. Yes	d. Other	0	0	0	1	community sensitisation	d. Seen in faeces	0	0
MIS023	b. Spouse	28	b. Female	Protestant		b. Primary school	1	0	0	0	0		a. Farming		a. Yes	c. Bore-hole	0	1	0	b. Add Chlorine	0	1	0	a. Yes	a. Yes	a. Yes	a. Burnt brick wall	1	0	0	0	0	0	a. Yes	b. No	b. Sometimes	b. Water with soap	b. No	b. No	b. No
MIS024	a. Head of household	32	a. Male	Catholic		b. Primary school	1	0	0	0	0		a. Farming		a. Yes	c. Bore-hole	0	1	0	b. Add Chlorine	0	1	0	a. Yes	a. Yes	a. Yes	a. Burnt brick wall	1	0	0	0	0	0	a. Yes	a. Yes	b. Sometimes	b. Water with soap	b. No	b. No	c. Not sure
MIS025	a. Head of household	60	a. Male	Muslim		b. Primary school	1	0	0	0	0		a. Farming		b. No	c. Bore-hole	0	1	0	c. Not treated	0	0	1	a. Yes	a. Yes	a. Yes	a. Burnt brick wall e. Grass roof	1	0	0	0	1	0	b. No	b. No	a. Yes, always	b. Water with soap	a. Yes	b. No	a. Yes	d. Other	0	0	0	1	community sensitisation	a. Abdominal pain	1	0
MIS026	a. Head of household	50	b. Female	Protestant		b. Primary school	1	0	0	0	0		a. Farming		b. No	c. Bore-hole	0	1	0	c. Not treated	0	0	1	b. No												a. Yes, always	a. Water only	a. Yes	b. No	a. Yes	b. Family/friends	0	1	0	0		e. Don’t know	0	0
MIS027	a. Head of household	55	b. Female	Protestant		b. Primary school	1	0	0	0	0		a. Farming		b. No	c. Bore-hole	0	1	0	c. Not treated	0	0	1	a. Yes	a. Yes	a. Yes	b. Mud and logs wall e. Grass roof	0	1	0	0	1	0	a. Yes	a. Yes	a. Yes, always	b. Water with soap	b. No	b. No	a. Yes	d. Other	0	0	0	1	community sensitisation	a. Abdominal pain	1	0
MIS028	a. Head of household	48	a. Male	Protestant		a. None	1	0	0	0	0		a. Farming		b. No	c. Bore-hole	0	1	0	c. Not treated	0	0	1	a. Yes	a. Yes	a. Yes	a. Burnt brick wall e. Grass roof	1	0	0	0	1	0	b. No	b. No	a. Yes, always	a. Water only	b. No	b. No	a. Yes	d. Other	0	0	0	1	community sensitisation	d. Seen in faeces	0	0
MIS029	a. Head of household	47	a. Male	Protestant		a. None	1	0	0	0	0		a. Farming		b. No	c. Bore-hole	0	1	0	c. Not treated	0	0	1	a. Yes	a. Yes	a. Yes	a. Burnt brick wall e. Grass roof	1	0	0	0	1	0	a. Yes	b. No	a. Yes, always	a. Water only	a. Yes	b. No	a. Yes	d. Other	0	0	0	1	community sensitisation	d. Seen in faeces a. Abdominal pain	1	0
MIS030	a. Head of household	37	a. Male	Protestant		c. Secondary school	1	0	0	0	0		a. Farming		b. No	c. Bore-hole	0	1	0	c. Not treated	0	0	1	b. No												a. Yes, always	b. Water with soap	a. Yes	b. No	a. Yes	d. Other	0	0	0	1	community sensitisation	d. Seen in faeces	0	0
MKA001	a. Head of household	48	a. Male	Protestant		b. Primary school	1	0	0	0	0		a. Farming		b. No	c. Bore-hole	0	1	0	c. Not treated	0	0	1	a. Yes	a. Yes	a. Yes	a. Burnt brick wall	1	0	0	0	0	0	b. No	b. No	a. Yes, always	a. Water only	a. Yes	b. No	a. Yes	d. Other	0	0	0	1	community sensitisation	d. Seen in faeces	0	0
MKA002	a. Head of household	61	b. Female	Protestant		c. Secondary school	1	0	0	0	0		a. Farming		b. No	c. Bore-hole	0	1	0	c. Not treated	0	0	1	a. Yes	a. Yes	a. Yes	a. Burnt brick wall e. Grass roof	1	0	0	0	1	0	b. No	b. No	a. Yes, always	a. Water only	a. Yes	b. No	a. Yes	d. Other	0	0	0	1	community sensitisation	d. Seen in faeces	0	0
MKA003	a. Head of household	43	a. Male	Protestant		b. Primary school	1	0	0	0	0		a. Farming		b. No	c. Bore-hole	0	1	0	c. Not treated	0	0	1	a. Yes	a. Yes	a. Yes	a. Burnt brick wall e. Grass roof	1	0	0	0	1	0	a. Yes	b. No	a. Yes, always	a. Water only	b. No	b. No	a. Yes	d. Other	0	0	0	1	community sensitisation	d. Seen in faeces	0	0
MKA004	b. Spouse	35	b. Female	Protestant		b. Primary school	1	0	0	0	0		a. Farming		a. Yes	c. Bore-hole	0	1	0	c. Not treated	0	0	1	b. No												b. Sometimes	a. Water only	a. Yes	b. No	a. Yes	a. Hospital d. Other	1	0	0	1	community sensitisation	a. Abdominal pain b. Vomiting d. Seen in faeces	1	1
MKA005	a. Head of household	40	a. Male	Protestant		a. None	1	0	0	0	0		a. Farming		a. Yes	c. Bore-hole	0	1	0	c. Not treated	0	0	1	a. Yes	a. Yes	a. Yes	b. Mud and logs wall e. Grass roof	0	1	0	0	1	0	b. No	b. No	a. Yes, always	b. Water with soap	a. Yes	b. No	a. Yes	a. Hospital b. Family/friends	1	1	0	0		d. Seen in faeces	0	0
MKA006	a. Head of household	39	a. Male	Protestant		c. Secondary school	1	0	0	0	0		a. Farming		b. No	c. Bore-hole	0	1	0	c. Not treated	0	0	1	a. Yes	a. Yes	a. Yes	a. Burnt brick wall f. No roof	1	0	0	0	0	1	b. No	b. No	a. Yes, always	b. Water with soap	a. Yes	b. No	a. Yes	a. Hospital b. Family/friends	1	1	0	0		a. Abdominal pain b. Vomiting c. Diarrhoea d. Seen in faeces	1	1
MKA007	a. Head of household	84	a. Male	Protestant		c. Secondary school	1	0	0	0	0		a. Farming			c. Bore-hole	0	1	0	b. Add Chlorine	0	1	0	a. Yes	a. Yes	a. Yes	a. Burnt brick wall	1	0	0	0	0	0	a. Yes	b. No	a. Yes, always	c. Water with ashes	a. Yes	b. No	a. Yes	a. Hospital	1	0	0	0		e. Don’t know	0	0
MKA008	b. Spouse	39	b. Female	Catholic		c. Secondary school	1	0	0	0	0		a. Farming		a. Yes	c. Bore-hole	0	1	0	b. Add Chlorine	0	1	0	a. Yes	a. Yes	a. Yes	a. Burnt brick wall	1	0	0	0	0	0	a. Yes	b. No	b. Sometimes	c. Water with ashes	a. Yes	b. No	b. No
MKA009	b. Spouse	47	b. Female	Protestant		c. Secondary school	1	0	0	0	0		a. Farming		a. Yes	c. Bore-hole	0	1	0	b. Add Chlorine	0	1	0	a. Yes	a. Yes	a. Yes	a. Burnt brick wall	1	0	0	0	0	0	a. Yes	a. Yes	b. Sometimes	b. Water with soap	a. Yes	b. No	b. No
MKA010	b. Spouse	42	b. Female	Protestant		b. Primary school	1	0	0	0	0		b. Business		a. Yes	c. Bore-hole	0	1	0	c. Not treated	0	0	1	a. Yes	a. Yes	a. Yes	a. Burnt brick wall	1	0	0	0	0	0	b. No	b. No	a. Yes, always	b. Water with soap	b. No	b. No	a. Yes	d. Other	0	0	0	1	community sensitisation	a. Abdominal pain	1	0
MKA011	a. Head of household	44	a. Male	Protestant		a. None	1	0	0	0	0		a. Farming		b. No	c. Bore-hole	0	1	0	c. Not treated	0	0	1	a. Yes	a. Yes	a. Yes	b. Mud and logs wall	0	1	0	0	0	0	a. Yes	b. No	a. Yes, always	a. Water only	a. Yes	b. No	a. Yes	d. Other	0	0	0	1	community sensitisation	e. Don’t know	0	0
MKA012	a. Head of household	23	a. Male	Protestant		b. Primary school	1	0	0	0	0		a. Farming		b. No	c. Bore-hole	0	1	0	c. Not treated	0	0	1	a. Yes	a. Yes	a. Yes	a. Burnt brick wall	1	0	0	0	0	0	a. Yes	b. No	a. Yes, always	b. Water with soap	b. No	b. No	b. No
MKA013	a. Head of household	53	a. Male	Other	Zion spirit church	a. None	1	0	0	0	0		a. Farming		b. No	c. Bore-hole	0	1	0	c. Not treated	0	0	1	a. Yes	a. Yes	a. Yes	c. Thatched grass wall	0	0	1	0	0	0	b. No	b. No	a. Yes, always	b. Water with soap	a. Yes	b. No	b. No
MKA014	b. Spouse	22	b. Female	Protestant		b. Primary school	1	0	0	0	0		a. Farming		b. No	c. Bore-hole	0	1	0	c. Not treated	0	0	1	a. Yes	a. Yes	a. Yes	c. Thatched grass wall	0	0	1	0	0	0	b. No	b. No	a. Yes, always	b. Water with soap	a. Yes	b. No	b. No
MKA015	b. Spouse	33	b. Female	Catholic		c. Secondary school	1	0	0	0	0		a. Farming		b. No	c. Bore-hole	0	1	0	c. Not treated	0	0	1	a. Yes	a. Yes	a. Yes	a. Burnt brick wall	1	0	0	0	0	0	b. No	b. No	a. Yes, always	b. Water with soap	a. Yes	b. No	a. Yes	a. Hospital	1	0	0	0		a. Abdominal pain	1	0
MKA016	a. Head of household	42	a. Male	Catholic		b. Primary school	1	0	0	0	0		a. Farming		b. No	c. Bore-hole	0	1	0	c. Not treated	0	0	1	b. No												a. Yes, always	b. Water with soap	a. Yes	b. No	b. No
MTE001	a. Head of household	42	a. Male	Protestant		c. Secondary school	1	0	0	0	0		a. Farming		a. Yes	c. Bore-hole	0	1	0	c. Not treated	0	0	1	a. Yes	a. Yes	a. Yes	a. Burnt brick wall	1	0	0	0	0	0	a. Yes	a. Yes	a. Yes, always	c. Water with ashes	b. No	b. No	a. Yes	a. Hospital	1	0	0	0		d. Seen in faeces	0	0
MTE002	a. Head of household	51	a. Male	Protestant		c. Secondary school	1	0	0	0	0		a. Farming		b. No	b. Well	1	0	0	c. Not treated	0	0	1	a. Yes	a. Yes	a. Yes	a. Burnt brick wall	1	0	0	0	0	0	a. Yes	b. No	a. Yes, always	b. Water with soap	a. Yes	b. No	a. Yes	a. Hospital	1	0	0	0		d. Seen in faeces	0	0
MTE003	b. Spouse	35	b. Female	Protestant		b. Primary school	1	0	0	0	0		a. Farming		a. Yes	c. Bore-hole	0	1	0	c. Not treated	0	0	1	a. Yes	a. Yes	a. Yes	a. Burnt brick wall	1	0	0	0	0	0	a. Yes	b. No	b. Sometimes	b. Water with soap	b. No	b. No	a. Yes	a. Hospital	1	0	0	0		d. Seen in faeces	0	0
MTE004	a. Head of household	58	a. Male	Protestant		b. Primary school	1	0	0	0	0		a. Farming		a. Yes	b. Well c. Bore-hole	1	1	0	c. Not treated	0	0	1	a. Yes	a. Yes	a. Yes	e. Grass roof	0	0	0	0	1	0	b. No	b. No	a. Yes, always	a. Water only	a. Yes	b. No	a. Yes	b. Family/friends d. Other	0	1	0	1	Have seen them before	c. Diarrhoea	0	0
MTE005	a. Head of household	83	b. Female	Protestant		a. None	1	0	0	0	0		a. Farming		a. Yes	b. Well c. Bore-hole	1	1	0	c. Not treated	0	0	1	a. Yes	a. Yes	a. Yes	a. Burnt brick wall	1	0	0	0	0	0	a. Yes	a. Yes	a. Yes, always	b. Water with soap	b. No	a. Yes	a. Yes	a. Hospital b. Family/friends	1	1	0	0		a. Abdominal pain c. Diarrhoea	1	0
MTE006	a. Head of household	62	a. Male	Other	Jehovah's witness	c. Secondary school	1	0	0	0	1	Casual work	a. Farming		a. Yes	c. Bore-hole	0	1	0	c. Not treated	0	0	1	a. Yes	a. Yes	a. Yes	a. Burnt brick wall	1	0	0	0	0	0	b. No	b. No	a. Yes, always	a. Water only	b. No	b. No	a. Yes	d. Other	0	0	0	1	community sensitisation	e. Don’t know	0	0
MTE007	a. Head of household	47	a. Male	Other	Jehovah's witness	a. None	1	0	0	0	1	Casual work	a. Farming		a. Yes	c. Bore-hole	0	1	0	c. Not treated	0	0	1	a. Yes	a. Yes	a. Yes	a. Burnt brick wall	1	0	0	0	0	0	b. No	b. No	a. Yes, always	c. Water with ashes	b. No	b. No	a. Yes	d. Other	0	0	0	1	community sensitisation	a. Abdominal pain	1	0
MTE008	a. Head of household	55	a. Male	Catholic		b. Primary school	1	0	0	0	0		a. Farming		a. Yes	c. Bore-hole	0	1	0	c. Not treated	0	0	1	a. Yes	a. Yes	a. Yes	c. Thatched grass wall	0	0	1	0	0	0	a. Yes	b. No	a. Yes, always	a. Water only	a. Yes	b. No	a. Yes	d. Other	0	0	0	1	community sensitisation	e. Don’t know	0	0
MTE009	a. Head of household	42	a. Male	Protestant		b. Primary school	1	0	0	0	0		b. Business		a. Yes	c. Bore-hole	0	1	0	c. Not treated	0	0	1	a. Yes	a. Yes	a. Yes	b. Mud and logs wall	0	1	0	0	0	0	a. Yes	b. No	a. Yes, always	b. Water with soap	a. Yes	b. No	a. Yes	d. Other	0	0	0	1	community sensitisation	d. Seen in faeces	0	0
MTE010	a. Head of household	58	a. Male	Protestant		b. Primary school	1	0	0	0	0		a. Farming		a. Yes	c. Bore-hole	0	1	0	c. Not treated	0	0	1	a. Yes	a. Yes	a. Yes	a. Burnt brick wall	1	0	0	0	0	0	a. Yes	b. No	a. Yes, always	c. Water with ashes	b. No	b. No	a. Yes	a. Hospital	1	0	0	0		d. Seen in faeces	0	0
MTE011	a. Head of household	37	a. Male	Catholic		b. Primary school	1	0	0	0	0		a. Farming		b. No	c. Bore-hole	0	1	0	c. Not treated	0	0	1	a. Yes	a. Yes	a. Yes	a. Burnt brick wall e. Grass roof	1	0	0	0	1	0	b. No	b. No	a. Yes, always	b. Water with soap	b. No	b. No	a. Yes	a. Hospital	1	0	0	0		d. Seen in faeces	0	0
MTE012	a. Head of household	54	a. Male	Protestant		c. Secondary school	1	0	0	0	0		a. Farming		b. No	c. Bore-hole	0	1	0	c. Not treated	0	0	1	a. Yes	a. Yes	a. Yes	b. Mud and logs wall e. Grass roof	0	1	0	0	1	0	a. Yes	b. No	a. Yes, always	c. Water with ashes	a. Yes	b. No	a. Yes	d. Other	0	0	0	1	community sensitisation	a. Abdominal pain	1	0
MUL001	a. Head of household	62	a. Male	Muslim		b. Primary school	1	0	0	0	0		a. Farming		a. Yes	c. Bore-hole	0	1	0	c. Not treated	0	0	1	a. Yes	a. Yes	b. No	a. Burnt brick wall	1	0	0	0	0	0	a. Yes	b. No	a. Yes, always	c. Water with ashes	b. No	b. No	a. Yes	a. Hospital	1	0	0	0		d. Seen in faeces	0	0
MUL002	a. Head of household	30	a. Male	Protestant		c. Secondary school	1	0	0	0	0		a. Farming		a. Yes	c. Bore-hole	0	1	0	c. Not treated	0	0	1	a. Yes	a. Yes	a. Yes	c. Thatched grass wall	0	0	1	0	0	0	a. Yes	b. No	b. Sometimes	c. Water with ashes	a. Yes	b. No	a. Yes	c. School	0	0	1	0		d. Seen in faeces	0	0
MUL003	b. Spouse	47	b. Female	Protestant		b. Primary school	1	0	0	0	0		a. Farming		a. Yes	c. Bore-hole	0	1	0	c. Not treated	0	0	1	b. No												b. Sometimes	c. Water with ashes	b. No	b. No	a. Yes	a. Hospital	1	0	0	0		d. Seen in faeces	0	0
MUL004	a. Head of household	71	a. Male	Protestant		b. Primary school	1	0	0	0	0		a. Farming		a. Yes	c. Bore-hole	0	1	0	c. Not treated	0	0	1	a. Yes	a. Yes	a. Yes	a. Burnt brick wall	1	0	0	0	0	0	a. Yes	a. Yes	b. Sometimes	b. Water with soap	b. No	b. No	a. Yes	a. Hospital	1	0	0	0		d. Seen in faeces	0	0
MUL005	a. Head of household	65	b. Female	Muslim		b. Primary school	1	0	0	0	0		a. Farming		a. Yes	c. Bore-hole	0	1	0	c. Not treated	0	0	1	a. Yes	a. Yes	a. Yes	a. Burnt brick wall	1	0	0	0	0	0	b. No	a. Yes	a. Yes, always	a. Water only	b. No	a. Yes	a. Yes	d. Other	0	0	0	1	Have seen them before	a. Abdominal pain b. Vomiting c. Diarrhoea	1	1
MUL006	b. Spouse	30	b. Female	Protestant		b. Primary school	1	0	0	0	0		a. Farming		a. Yes	c. Bore-hole	0	1	0	c. Not treated	0	0	1	a. Yes	a. Yes	a. Yes	a. Burnt brick wall	1	0	0	0	0	0	a. Yes	a. Yes	a. Yes, always	b. Water with soap	a. Yes	b. No	a. Yes	a. Hospital	1	0	0	0		d. Seen in faeces	0	0
MUL007	b. Spouse	22	b. Female	Protestant		b. Primary school	1	0	0	0	0		a. Farming		a. Yes	c. Bore-hole	0	1	0	c. Not treated	0	0	1	b. No												a. Yes, always	b. Water with soap	a. Yes	b. No	a. Yes	a. Hospital	1	0	0	0		d. Seen in faeces	0	0
MUL008	b. Spouse	27	b. Female	Protestant		b. Primary school	1	0	0	0	0		a. Farming		a. Yes	c. Bore-hole	0	1	0	c. Not treated	0	0	1	a. Yes	a. Yes	a. Yes	a. Burnt brick wall	1	0	0	0	0	0	a. Yes	b. No	a. Yes, always	a. Water only	a. Yes	b. No	a. Yes	a. Hospital b. Family/friends	1	1	0	0		d. Seen in faeces	0	0
MUL009	c. Dependant	18	b. Female	Protestant		c. Secondary school	1	0	0	0	0		a. Farming		a. Yes	c. Bore-hole	0	1	0	c. Not treated	0	0	1	a. Yes	a. Yes	a. Yes	a. Burnt brick wall	1	0	0	0	0	0	a. Yes	a. Yes	a. Yes, always	b. Water with soap	b. No	a. Yes	a. Yes	a. Hospital c. School	1	0	1	0		a. Abdominal pain c. Diarrhoea	1	0
MUL010	b. Spouse	47	b. Female	Catholic		a. None	1	0	0	0	0		a. Farming		a. Yes	c. Bore-hole	0	1	0	c. Not treated	0	0	1	a. Yes	a. Yes	a. Yes	a. Burnt brick wall	1	0	0	0	0	0	a. Yes	b. No	a. Yes, always	c. Water with ashes	b. No	b. No	a. Yes	d. Other	0	0	0	1	Have seen them before	d. Seen in faeces	0	0
MUL011	b. Spouse	37	b. Female	Catholic		a. None	1	0	0	0	0		a. Farming		b. No	c. Bore-hole	0	1	0	c. Not treated	0	0	1	b. No												a. Yes, always	b. Water with soap	a. Yes	a. Yes	a. Yes	a. Hospital	1	0	0	0		e. Don’t know	0	0
MUL012	a. Head of household	62	a. Male	Muslim		b. Primary school	1	0	0	0	0		a. Farming		b. No	c. Bore-hole	0	1	0	c. Not treated	0	0	1	a. Yes	a. Yes	a. Yes	a. Burnt brick wall	1	0	0	0	0	0	a. Yes	b. No	a. Yes, always	a. Water only	b. No	a. Yes	b. No
MUL013	a. Head of household	33	a. Male	Other	Terbanacle	b. Primary school	1	0	0	0	0		a. Farming		a. Yes	c. Bore-hole	0	1	0	c. Not treated	0	0	1	b. No												a. Yes, always	b. Water with soap	a. Yes	b. No	a. Yes	d. Other	0	0	0	1	community sensitisation	d. Seen in faeces	0	0
MUL014	a. Head of household	48	a. Male	Catholic		b. Primary school	1	0	0	0	0		a. Farming		b. No	c. Bore-hole	0	1	0	c. Not treated	0	0	1	b. No												a. Yes, always	b. Water with soap	b. No	b. No	a. Yes	d. Other	0	0	0	1	community sensitisation	e. Don’t know	0	0
MUL015	a. Head of household	26	a. Male	Catholic		a. None	1	0	0	0	0		a. Farming		b. No	c. Bore-hole	0	1	0	c. Not treated	0	0	1	b. No												a. Yes, always	b. Water with soap	b. No	b. No	a. Yes	d. Other	0	0	0	1	community sensitisation	d. Seen in faeces	0	0
MUL016	a. Head of household	42	a. Male	Protestant		b. Primary school	1	0	0	0	0		a. Farming		b. No	c. Bore-hole	0	1	0	c. Not treated	0	0	1	a. Yes	a. Yes	a. Yes	a. Burnt brick wall	1	0	0	0	0	0	a. Yes	a. Yes	a. Yes, always	b. Water with soap	b. No	b. No	a. Yes	d. Other	0	0	0	1	community sensitisation	e. Don’t know	0	0
MUL017	a. Head of household	42	a. Male	Protestant		b. Primary school	1	0	0	0	0		a. Farming		b. No	c. Bore-hole	0	1	0	c. Not treated	0	0	1	a. Yes	a. Yes	a. Yes	a. Burnt brick wall	1	0	0	0	0	0	a. Yes	b. No	a. Yes, always	b. Water with soap	b. No	b. No	a. Yes	d. Other	0	0	0	1	community sensitisation	d. Seen in faeces	0	0
MUL018	a. Head of household	35	a. Male	Protestant		c. Secondary school	1	0	0	0	0		a. Farming		b. No	c. Bore-hole	0	1	0	c. Not treated	0	0	1	a. Yes	a. Yes	a. Yes	c. Thatched grass wall	0	0	1	0	0	0	b. No	b. No	a. Yes, always	b. Water with soap	a. Yes	b. No	a. Yes	b. Family/friends	0	1	0	0		d. Seen in faeces a. Abdominal pain	1	0
MUL019	b. Spouse	23	b. Female	Protestant		b. Primary school	1	0	0	0	0		a. Farming		b. No	c. Bore-hole	0	1	0	c. Not treated	0	0	1	a. Yes	a. Yes	a. Yes	a. Burnt brick wall e. Grass roof	1	0	0	0	1	0	b. No	b. No	b. Sometimes	a. Water only	a. Yes	b. No	a. Yes	d. Other	0	0	0	1	community sensitisation	d. Seen in faeces a. Abdominal pain	1	0
MUL020	a. Head of household	32	a. Male	Protestant		b. Primary school	1	0	0	0	0		a. Farming		b. No	c. Bore-hole	0	1	0	c. Not treated	0	0	1	a. Yes	a. Yes	a. Yes	a. Burnt brick wall e. Grass roof	1	0	0	0	1	0	b. No	b. No	a. Yes, always	a. Water only	a. Yes	b. No	a. Yes	d. Other	0	0	0	1	community sensitisation	a. Abdominal pain d. Seen in faeces	1	0
MUL021	a. Head of household	67	b. Female	Protestant		b. Primary school	1	0	0	0	0		a. Farming		b. No	c. Bore-hole	0	1	0	c. Not treated	0	0	1	a. Yes	a. Yes	a. Yes	a. Burnt brick wall e. Grass roof	1	0	0	0	1	0	a. Yes	b. No	b. Sometimes	a. Water only	a. Yes	b. No	a. Yes	d. Other	0	0	0	1	community sensitisation	d. Seen in faeces	0	0
MUL022	b. Spouse	32	b. Female	Protestant		a. None	1	0	0	0	0		a. Farming		a. Yes	c. Bore-hole	0	1	0	c. Not treated	0	0	1	a. Yes	a. Yes	a. Yes	c. Thatched grass wall	0	0	1	0	0	0	a. Yes	b. No	a. Yes, always	a. Water only	b. No	b. No	a. Yes	d. Other	0	0	0	1	community sensitisation	a. Abdominal pain d. Seen in faeces	1	0
MUL023	a. Head of household	30	a. Male	Protestant		c. Secondary school	1	0	0	0	0		a. Farming		b. No	c. Bore-hole	0	1	0	c. Not treated	0	0	1	a. Yes	a. Yes	a. Yes	a. Burnt brick wall	1	0	0	0	0	0	b. No	b. No	b. Sometimes	a. Water only	a. Yes	b. No	b. No
MUL024	b. Spouse	31	b. Female	Protestant		a. None	1	0	0	0	0		a. Farming		b. No	c. Bore-hole	0	1	0	c. Not treated	0	0	1	a. Yes	a. Yes	a. Yes	a. Burnt brick wall	1	0	0	0	0	0	a. Yes	b. No	a. Yes, always	b. Water with soap	a. Yes	b. No	a. Yes	d. Other	0	0	0	1	community sensitisation	e. Don’t know	0	0
MUL025	a. Head of household	28	a. Male	Protestant		a. None	1	0	0	0	0		a. Farming		b. No	c. Bore-hole	0	1	0	c. Not treated	0	0	1	b. No												a. Yes, always	a. Water only	a. Yes	b. No	a. Yes	d. Other	0	0	0	1	community sensitisation	e. Don’t know	0	0
MUL026	b. Spouse	22	b. Female	Protestant		b. Primary school	1	0	0	0	0		a. Farming		b. No	c. Bore-hole	0	1	0	c. Not treated	0	0	1	b. No												a. Yes, always	a. Water only	a. Yes	b. No	a. Yes	d. Other	0	0	0	1	community sensitisation	c. Diarrhoea	0	0
MUL027	b. Spouse	71	b. Female	Catholic		a. None	1	0	0	0	0		a. Farming		b. No	c. Bore-hole	0	1	0	c. Not treated	0	0	1	a. Yes	a. Yes	a. Yes	a. Burnt brick wall	1	0	0	0	0	0	b. No	b. No	a. Yes, always	b. Water with soap	b. No	b. No	a. Yes	b. Family/friends	0	1	0	0		c. Diarrhoea	0	0
MUL028	a. Head of household	42	a. Male	Protestant		b. Primary school	1	0	0	0	0		a. Farming		b. No	c. Bore-hole	0	1	0	c. Not treated	0	0	1	a. Yes	a. Yes	a. Yes	a. Burnt brick wall	1	0	0	0	0	0	a. Yes	a. Yes	a. Yes, always	b. Water with soap	a. Yes	a. Yes	a. Yes	a. Hospital	1	0	0	0		a. Abdominal pain	1	0
MUL029	a. Head of household	27	a. Male	Catholic		c. Secondary school	1	0	0	0	0		a. Farming		b. No	c. Bore-hole	0	1	0	c. Not treated	0	0	1	a. Yes	a. Yes	a. Yes	a. Burnt brick wall	1	0	0	0	0	0	a. Yes	b. No	b. Sometimes	b. Water with soap	b. No	b. No	a. Yes	b. Family/friends	0	1	0	0		e. Don’t know	0	0
MUL030	a. Head of household	47	b. Female	Protestant		b. Primary school	1	0	0	0	0		b. Business		b. No	c. Bore-hole	0	1	0	c. Not treated	0	0	1	a. Yes	a. Yes	a. Yes	a. Burnt brick wall	1	0	0	0	0	0	a. Yes	b. No	a. Yes, always	b. Water with soap	a. Yes	b. No	a. Yes	d. Other	0	0	0	1	community sensitisation	d. Seen in faeces	0	0
MUL031	a. Head of household	50	a. Male	Other	Jehovah's witness	b. Primary school	1	0	0	0	0		a. Farming		b. No	c. Bore-hole	0	1	0	c. Not treated	0	0	1	b. No												a. Yes, always	b. Water with soap	b. No	b. No	a. Yes	d. Other	0	0	0	1	community sensitisation	d. Seen in faeces	0	0
MUL032	a. Head of household	75	b. Female	Protestant		b. Primary school	1	0	0	0	0		a. Farming		a. Yes	c. Bore-hole	0	1	0	c. Not treated	0	0	1	a. Yes	a. Yes	a. Yes	a. Burnt brick wall	1	0	0	0	0	0	a. Yes	b. No	a. Yes, always	b. Water with soap	a. Yes	b. No	a. Yes	a. Hospital	1	0	0	0		d. Seen in faeces	0	0
MUL033	b. Spouse	32	b. Female	Catholic		a. None	1	1	0	0	0		b. Business		a. Yes	c. Bore-hole	0	1	0	c. Not treated	0	0	1	a. Yes	a. Yes	a. Yes	a. Burnt brick wall	1	0	0	0	0	0	a. Yes	b. No	b. Sometimes	b. Water with soap	b. No	b. No	c. Not sure
MUL034	a. Head of household	26	a. Male	Other	None	c. Secondary school	1	0	0	0	0		a. Farming		a. Yes	c. Bore-hole	0	1	0	c. Not treated	0	0	1	a. Yes	a. Yes	a. Yes	a. Burnt brick wall	1	0	0	0	0	0	b. No	b. No	b. Sometimes	b. Water with soap	b. No	b. No	a. Yes	a. Hospital	1	0	0	0		d. Seen in faeces	0	0
MUL035	c. Dependant	17	b. Female	Protestant		b. Primary school	0	0	0	1	0		d. Other	None	a. Yes	c. Bore-hole	0	1	0	c. Not treated	0	0	1	a. Yes	a. Yes	a. Yes	a. Burnt brick wall	1	0	0	0	0	0	a. Yes	b. No	b. Sometimes	c. Water with ashes	a. Yes	b. No	a. Yes	a. Hospital	1	0	0	0		d. Seen in faeces	0	0
MUL036	b. Spouse	30	b. Female	Protestant		c. Secondary school	1	0	0	0	0		a. Farming		a. Yes	c. Bore-hole	0	1	0	c. Not treated	0	0	1	b. No												b. Sometimes	b. Water with soap	a. Yes	b. No	a. Yes	a. Hospital	1	0	0	0		d. Seen in faeces	0	0
MUL037	a. Head of household	36	a. Male	Protestant		c. Secondary school	1	0	0	0	0		a. Farming		a. Yes	c. Bore-hole	0	1	0	c. Not treated	0	0	1	a. Yes	a. Yes	a. Yes	b. Mud and logs wall e. Grass roof	0	1	0	0	1	0	a. Yes	a. Yes	a. Yes, always	a. Water only	a. Yes	b. No	a. Yes	d. Other	0	0	0	1	community sensitisation	a. Abdominal pain	1	0
MUL038	c. Dependant	23	b. Female	Protestant		c. Secondary school	1	0	0	0	0		a. Farming		b. No	c. Bore-hole	0	1	0	c. Not treated	0	0	1	a. Yes	a. Yes	a. Yes	a. Burnt brick wall	1	0	0	0	0	0	b. No	b. No	a. Yes, always	a. Water only	a. Yes	b. No	a. Yes	d. Other	0	0	0	1	community sensitisation	e. Don’t know	0	0
MUL039	a. Head of household	69	b. Female	Catholic		b. Primary school	1	0	0	0	0		a. Farming		b. No	c. Bore-hole	0	1	0	c. Not treated	0	0	1	a. Yes	a. Yes	a. Yes	a. Burnt brick wall e. Grass roof	1	0	0	0	1	0	a. Yes	b. No	b. Sometimes	a. Water only	a. Yes	b. No	a. Yes	b. Family/friends	0	1	0	0		d. Seen in faeces a. Abdominal pain	1	0
MZA001	a. Head of household	68	a. Male	Muslim		b. Primary school	1	0	0	0	0		a. Farming		b. No	c. Bore-hole	0	1	0	c. Not treated	0	0	1	a. Yes	a. Yes	a. Yes	a. Burnt brick wall e. Grass roof	1	0	0	0	1	0	a. Yes	b. No	a. Yes, always	a. Water only	a. Yes	b. No	a. Yes	d. Other	0	0	0	1	community sensitisation	d. Seen in faeces	0	0
MZA002	a. Head of household	52	a. Male	Other	African national church	a. None	1	0	0	0	0		a. Farming		b. No	c. Bore-hole	0	1	0	c. Not treated	0	0	1	a. Yes	a. Yes	a. Yes	c. Thatched grass wall	0	0	1	0	0	0	b. No	b. No	b. Sometimes	a. Water only	a. Yes	b. No	a. Yes	d. Other	0	0	0	1	community sensitisation	d. Seen in faeces a. Abdominal pain	1	0
MZA003	b. Spouse	32	b. Female	Catholic		b. Primary school	1	0	0	0	0		a. Farming		a. Yes	c. Bore-hole	0	1	0	c. Not treated	0	0	1	a. Yes	a. Yes	a. Yes	a. Burnt brick wall	1	0	0	0	0	0	a. Yes	b. No	b. Sometimes	c. Water with ashes	a. Yes	b. No	b. No
MZA004	a. Head of household	44	b. Female	Catholic		b. Primary school	1	0	0	0	0		a. Farming		a. Yes	c. Bore-hole	0	1	0	c. Not treated	0	0	1	b. No												b. Sometimes	c. Water with ashes	a. Yes	b. No	b. No
MZA005	a. Head of household	24	a. Male	Catholic		c. Secondary school	1	0	0	0	0		a. Farming		b. No	c. Bore-hole	0	1	0	c. Not treated	0	0	1	b. No												a. Yes, always	a. Water only	a. Yes	b. No	b. No
MZA006	a. Head of household	46	a. Male	Protestant		b. Primary school	1	0	0	0	0		a. Farming		a. Yes	c. Bore-hole	0	1	0	c. Not treated	0	0	1	a. Yes	a. Yes	a. Yes	b. Mud and logs wall	0	1	0	0	0	0	b. No	b. No	b. Sometimes	a. Water only	b. No	b. No	b. No
MZA007	a. Head of household	65	a. Male	Protestant		c. Secondary school	1	0	0	0	0		a. Farming		b. No	c. Bore-hole	0	1	0	c. Not treated	0	0	1	a. Yes	a. Yes	a. Yes	c. Thatched grass wall	0	0	1	0	0	0	a. Yes	b. No	a. Yes, always	a. Water only	b. No	a. Yes	b. No
NKH001	a. Head of household	58	a. Male	Protestant		b. Primary school	1	0	0	0	0		a. Farming		a. Yes	c. Bore-hole	0	1	0	c. Not treated	0	0	1	a. Yes	a. Yes	a. Yes	a. Burnt brick wall	1	0	0	0	0	0	b. No	b. No	a. Yes, always	c. Water with ashes	a. Yes	b. No	a. Yes	d. Other	0	0	0	1	community sensitisation	e. Don’t know	0	0
NKH002	a. Head of household	67	a. Male	Protestant		b. Primary school	1	0	0	0	0		a. Farming		b. No	c. Bore-hole	0	1	0	c. Not treated	0	0	1	a. Yes	a. Yes	a. Yes	a. Burnt brick wall	1	0	0	0	0	0	b. No	b. No	b. Sometimes	a. Water only	b. No	b. No	b. No
NKH003	a. Head of household	52	b. Female	Protestant		b. Primary school	1	0	0	0	0		a. Farming		b. No	c. Bore-hole	0	1	0	c. Not treated	0	0	1	a. Yes	a. Yes	a. Yes	a. Burnt brick wall	1	0	0	0	0	0	b. No	b. No	b. Sometimes	a. Water only	b. No	b. No	b. No
NKH004	a. Head of household	28	a. Male	Protestant		b. Primary school	1	0	0	0	0		a. Farming		b. No	c. Bore-hole	0	1	0	c. Not treated	0	0	1	a. Yes	a. Yes	a. Yes	a. Burnt brick wall	1	0	0	0	0	0	a. Yes	b. No	b. Sometimes	a. Water only	a. Yes	b. No	b. No
NKH005	a. Head of household	45	b. Female	Protestant		a. None	1	0	0	0	0		a. Farming		b. No	c. Bore-hole	0	1	0	c. Not treated	0	0	1	a. Yes	a. Yes	a. Yes	a. Burnt brick wall	1	0	0	0	0	0	b. No	b. No	a. Yes, always	a. Water only	a. Yes	b. No	b. No
NKH006	a. Head of household	87	b. Female	Protestant		b. Primary school	1	0	0	0	0		a. Farming		b. No	c. Bore-hole	0	1	0	c. Not treated	0	0	1	a. Yes	a. Yes	a. Yes	a. Burnt brick wall	1	0	0	0	0	0	b. No	b. No	a. Yes, always	b. Water with soap	b. No	b. No	b. No
NKH007	b. Spouse	33	b. Female	Protestant		b. Primary school	1	0	0	0	0		a. Farming		b. No	c. Bore-hole	0	1	0	c. Not treated	0	0	1	a. Yes	a. Yes	a. Yes	a. Burnt brick wall	1	0	0	0	0	0	a. Yes	b. No	a. Yes, always	a. Water only	b. No	b. No	a. Yes	d. Other	0	0	0	1	community sensitisation	a. Abdominal pain	1	0
NKH008	b. Spouse	32	b. Female	Protestant		b. Primary school	1	0	0	0	0		a. Farming		b. No	c. Bore-hole	0	1	0	c. Not treated	0	0	1	a. Yes	a. Yes	a. Yes	a. Burnt brick wall	1	0	0	0	0	0	b. No	a. Yes	a. Yes, always	a. Water only	a. Yes	a. Yes	a. Yes	a. Hospital b. Family/friends	1	1	0	0		e. Don’t know	0	0
NKH009	a. Head of household	66	b. Female	Catholic		b. Primary school	1	0	0	0	0		a. Farming		a. Yes	c. Bore-hole	0	1	0	c. Not treated	0	0	1	a. Yes	a. Yes	a. Yes	a. Burnt brick wall	1	0	0	0	0	0	b. No	b. No	a. Yes, always	a. Water only	a. Yes	b. No	a. Yes	d. Other	0	0	0	1	community sensitisation	d. Seen in faeces	0	0
NKH010	b. Spouse	26	b. Female	Protestant		b. Primary school	1	0	0	0	0		a. Farming		b. No	c. Bore-hole	0	1	0	c. Not treated	0	0	1	a. Yes	a. Yes	a. Yes	a. Burnt brick wall	1	0	0	0	0	0	b. No	b. No	a. Yes, always	b. Water with soap	a. Yes	b. No	b. No
NKH011	a. Head of household	76	b. Female	Catholic		a. None	1	0	0	0	0		a. Farming		b. No	c. Bore-hole	0	1	0	c. Not treated	0	0	1	a. Yes	a. Yes	a. Yes	a. Burnt brick wall	1	0	0	0	0	0	b. No	b. No	a. Yes, always	a. Water only	b. No	b. No	b. No
NKH012	b. Spouse	68	b. Female	Other	Jehovah's witness	b. Primary school	1	0	0	0	0		a. Farming		b. No	b. Well	1	0	0	c. Not treated	0	0	1	a. Yes	a. Yes	a. Yes	a. Burnt brick wall	1	0	0	0	0	0	b. No	a. Yes	a. Yes, always	b. Water with soap	b. No	a. Yes	a. Yes	b. Family/friends	0	1	0	0		e. Don’t know	0	0
NKH013	b. Spouse	38	b. Female	Protestant		b. Primary school	1	0	0	0	0		a. Farming		a. Yes	c. Bore-hole	0	1	0	b. Add Chlorine	0	1	0	a. Yes	a. Yes	a. Yes	b. Mud and logs wall	0	1	0	0	0	0	a. Yes	b. No	b. Sometimes	b. Water with soap	a. Yes	b. No	a. Yes	d. Other	0	0	0	1	community sensitisation	d. Seen in faeces	0	0
NKH014	a. Head of household	52	a. Male	Protestant		b. Primary school	1	0	0	0	0		a. Farming		a. Yes	c. Bore-hole	0	1	0	c. Not treated	0	0	1	a. Yes	a. Yes	a. Yes	a. Burnt brick wall	1	0	0	0	0	0	a. Yes	a. Yes	a. Yes, always	b. Water with soap	b. No	b. No	c. Not sure
NKH015	b. Spouse	23	b. Female	Protestant		b. Primary school	1	0	0	0	0		a. Farming		a. Yes	c. Bore-hole	0	1	0	c. Not treated	0	0	1	a. Yes	a. Yes	a. Yes	a. Burnt brick wall	1	0	0	0	0	0	a. Yes	b. No	a. Yes, always	b. Water with soap	b. No	b. No	b. No
NKH016	a. Head of household	65	b. Female	Protestant		b. Primary school	1	0	0	0	0		a. Farming		a. Yes	c. Bore-hole	0	1	0	c. Not treated	0	0	1	a. Yes	a. Yes	a. Yes	a. Burnt brick wall	1	0	0	0	0	0	a. Yes	b. No	a. Yes, always	b. Water with soap	b. No	b. No	b. No
NKH017	a. Head of household	53	a. Male	Protestant		b. Primary school	1	0	0	0	0		a. Farming		a. Yes	c. Bore-hole	0	1	0	c. Not treated	0	0	1	a. Yes	a. Yes	a. Yes	a. Burnt brick wall	1	0	0	0	0	0	a. Yes	b. No	a. Yes, always	b. Water with soap	b. No	b. No	b. No
NKH018	a. Head of household	30	a. Male	Protestant		c. Secondary school	1	0	0	0	0		a. Farming		b. No	c. Bore-hole	0	1	0	c. Not treated	0	0	1	a. Yes	a. Yes	a. Yes	a. Burnt brick wall	1	0	0	0	0	0	b. No	b. No	b. Sometimes	a. Water only	b. No	b. No	b. No
NKH019	a. Head of household	82	b. Female	Protestant		b. Primary school	1	0	0	0	0		a. Farming		b. No	c. Bore-hole	0	1	0	c. Not treated	0	0	1	a. Yes	a. Yes	a. Yes	a. Burnt brick wall e. Grass roof	1	0	0	0	1	0	a. Yes	b. No	b. Sometimes	a. Water only	a. Yes	b. No	a. Yes	d. Other	0	0	0	1	community sensitisation	d. Seen in faeces	0	0
NKH020	a. Head of household	64	a. Male	Catholic		b. Primary school	1	0	0	0	0		a. Farming		b. No	c. Bore-hole	0	1	0	c. Not treated	0	0	1	a. Yes	a. Yes	a. Yes	a. Burnt brick wall	1	0	0	0	0	0	b. No	b. No	b. Sometimes	a. Water only	a. Yes	b. No	a. Yes	d. Other	0	0	0	1	community sensitisation	d. Seen in faeces	0	0
NKH021	a. Head of household	42	b. Female	Catholic		b. Primary school	1	0	0	0	0		a. Farming		b. No	c. Bore-hole	0	1	0	c. Not treated	0	0	1	a. Yes	a. Yes	a. Yes	a. Burnt brick wall e. Grass roof	1	0	0	0	1	0	b. No	b. No	a. Yes, always	a. Water only	b. No	b. No	a. Yes	d. Other	0	0	0	1	community sensitisation	a. Abdominal pain d. Seen in faeces	1	0
NKH022	a. Head of household	53	a. Male	Protestant		b. Primary school	1	0	0	0	0		a. Farming		b. No	c. Bore-hole	0	1	0	c. Not treated	0	0	1	a. Yes	a. Yes	a. Yes	a. Burnt brick wall e. Grass roof	1	0	0	0	1	0	a. Yes	b. No	a. Yes, always	b. Water with soap	a. Yes	b. No	a. Yes	d. Other	0	0	0	1	community sensitisation	d. Seen in faeces	0	0
PAY001	a. Head of household	62	a. Male	Protestant		b. Primary school	1	0	0	0	0		a. Farming		a. Yes	c. Bore-hole	0	1	0	c. Not treated	0	0	1	a. Yes	a. Yes	a. Yes	a. Burnt brick wall	1	0	0	0	0	0	a. Yes	b. No	a. Yes, always	b. Water with soap	a. Yes	b. No	a. Yes	a. Hospital	1	0	0	0		d. Seen in faeces	0	0
PAY002	c. Dependant	20	a. Male	Protestant		c. Secondary school	1	0	0	0	0		a. Farming		b. No	c. Bore-hole	0	1	0	c. Not treated	0	0	1	a. Yes	a. Yes	a. Yes	b. Mud and logs wall	0	1	0	0	0	0	a. Yes	b. No	a. Yes, always	b. Water with soap	a. Yes	b. No	a. Yes	b. Family/friends d. Other	0	1	0	1	Have seen them before	a. Abdominal pain	1	0
PAY003	a. Head of household	23	a. Male	Protestant		c. Secondary school	1	0	0	0	0		a. Farming		a. Yes	c. Bore-hole	0	1	0	c. Not treated	0	0	1	a. Yes	a. Yes	a. Yes	a. Burnt brick wall e. Grass roof	1	0	0	0	1	0	b. No	b. No	a. Yes, always	b. Water with soap	b. No	b. No	a. Yes	b. Family/friends	0	1	0	0		d. Seen in faeces	0	0
SIM001	a. Head of household	70	a. Male	Other	Spirit of Christ	b. Primary school	1	0	0	0	0		a. Farming		a. Yes	b. Well c. Bore-hole	1	1	0	c. Not treated	0	0	1	a. Yes	a. Yes	a. Yes	b. Mud and logs wall	0	1	0	0	0	0	a. Yes	b. No	a. Yes, always	c. Water with ashes	b. No	b. No	a. Yes	a. Hospital b. Family/friends	1	1	0	0		a. Abdominal pain b. Vomiting c. Diarrhoea d. Seen in faeces	1	1
SIM002	a. Head of household	82	b. Female	Catholic		a. None	0	0	0	1	0		d. Other	None	a. Yes	b. Well c. Bore-hole	1	1	0	c. Not treated	0	0	1	b. No												a. Yes, always	a. Water only	a. Yes	b. No	a. Yes	a. Hospital b. Family/friends	1	1	0	0		a. Abdominal pain b. Vomiting	1	1
SIM003	a. Head of household	70	b. Female	Protestant		c. Secondary school	1	0	0	0	0		a. Farming		a. Yes	b. Well c. Bore-hole	1	1	0	c. Not treated	0	0	1	a. Yes	a. Yes	a. Yes	a. Burnt brick wall	1	0	0	0	0	0	a. Yes	b. No	a. Yes, always	b. Water with soap	a. Yes	b. No	a. Yes	a. Hospital b. Family/friends	1	1	0	0		a. Abdominal pain d. Seen in faeces	1	0
SIM004	b. Spouse	35	b. Female	Protestant		a. None	1	0	0	0	0		a. Farming		a. Yes	c. Bore-hole	0	1	0	c. Not treated	0	0	1	a. Yes	a. Yes	a. Yes	b. Mud and logs wall e. Grass roof	0	1	0	0	1	0	a. Yes	b. No	a. Yes, always	a. Water only	b. No	b. No	a. Yes	d. Other	0	0	0	1	community sensitisation	a. Abdominal pain c. Diarrhoea d. Seen in faeces	1	0
SIM005	a. Head of household	52	b. Female	Protestant		b. Primary school	1	0	0	0	0		a. Farming		a. Yes	c. Bore-hole	0	1	0	c. Not treated	0	0	1	b. No												b. Sometimes	b. Water with soap	a. Yes	a. Yes	a. Yes	d. Other	0	0	0	1	community sensitisation	a. Abdominal pain b. Vomiting	1	1
SIM006	a. Head of household	30	a. Male	Protestant		b. Primary school	1	0	0	0	0		a. Farming		a. Yes	c. Bore-hole	0	1	0	c. Not treated	0	0	1	a. Yes	b. No		b. Mud and logs wall	0	1	0	0	0	0	b. No	b. No	a. Yes, always	b. Water with soap	a. Yes	b. No	a. Yes	b. Family/friends	0	1	0	0		e. Don’t know	0	0
SIM007	b. Spouse	24	b. Female	Protestant		b. Primary school	1	0	0	0	0		a. Farming		a. Yes	c. Bore-hole	0	1	0	c. Not treated	0	0	1	b. No												a. Yes, always	a. Water only	a. Yes	b. No	a. Yes	d. Other	0	0	0	1	community sensitisation	e. Don’t know	0	0
SIM008	b. Spouse	36	b. Female	Other	Zion spirit church	a. None	1	1	0	0	0		b. Business		a. Yes	c. Bore-hole	0	1	0	c. Not treated	0	0	1	b. No												a. Yes, always	b. Water with soap	a. Yes	b. No	a. Yes	a. Hospital d. Other	1	0	0	1	community sensitisation	a. Abdominal pain	1	0
SIM009	b. Spouse	51	b. Female	Protestant		b. Primary school	1	0	0	0	0		a. Farming		a. Yes	c. Bore-hole	0	1	0	c. Not treated	0	0	1	b. No												a. Yes, always	b. Water with soap	a. Yes	b. No	c. Not sure
SIM010	b. Spouse	34	b. Female	Protestant		b. Primary school	1	0	0	0	0		a. Farming		a. Yes	c. Bore-hole	0	1	0	c. Not treated	0	0	1	b. No												a. Yes, always	b. Water with soap	a. Yes	b. No	b. No
SIM011	a. Head of household	29	a. Male	Protestant		c. Secondary school	1	0	0	0	0		a. Farming		a. Yes	c. Bore-hole	0	1	0	c. Not treated	0	0	1	a. Yes	a. Yes	a. Yes	b. Mud and logs wall	0	1	0	0	0	0	b. No	b. No	b. Sometimes	b. Water with soap	b. No	b. No	c. Not sure
SIM012	a. Head of household	49	b. Female	Protestant		b. Primary school	1	0	0	0	0		a. Farming		a. Yes	c. Bore-hole	0	1	0	c. Not treated	0	0	1	b. No												b. Sometimes	c. Water with ashes	a. Yes	b. No	c. Not sure
SIM013	a. Head of household	85	a. Male	Protestant		a. None	0	0	0	1	0		d. Other	None	a. Yes	c. Bore-hole	0	1	0	c. Not treated	0	0	1	b. No												b. Sometimes	c. Water with ashes	b. No	b. No	c. Not sure
SIM014	a. Head of household	81	b. Female	Muslim		a. None	0	0	0	1	0		d. Other	None	a. Yes	c. Bore-hole	0	1	0	c. Not treated	0	0	1	b. No												a. Yes, always	c. Water with ashes	a. Yes	b. No	c. Not sure
SIM015	a. Head of household	53	a. Male	Protestant		b. Primary school	1	0	0	0	0		a. Farming		a. Yes	c. Bore-hole	0	1	0	c. Not treated	0	0	1	a. Yes	a. Yes	a. Yes	a. Burnt brick wall	1	0	0	0	0	0	b. No	b. No	b. Sometimes	b. Water with soap	a. Yes	b. No	c. Not sure
SIM016	b. Spouse	24	b. Female	Protestant		a. None	1	0	0	0	0		a. Farming		a. Yes	c. Bore-hole	0	1	0	c. Not treated	0	0	1	a. Yes	a. Yes	a. Yes	a. Burnt brick wall	1	0	0	0	0	0	a. Yes	b. No	b. Sometimes	b. Water with soap	a. Yes	b. No	c. Not sure
SIM017	a. Head of household	69	b. Female	Other	Zion spirit church	b. Primary school	1	0	0	0	0		a. Farming		a. Yes	c. Bore-hole	0	1	0	c. Not treated	0	0	1	a. Yes	a. Yes	a. Yes	b. Mud and logs wall	0	1	0	0	0	0	a. Yes	b. No	a. Yes, always	b. Water with soap	b. No	b. No	b. No
SIM018	a. Head of household	46	b. Female	Protestant		b. Primary school	1	0	0	0	0		a. Farming		a. Yes	c. Bore-hole	0	1	0	c. Not treated	0	0	1	b. No												a. Yes, always	b. Water with soap	b. No	b. No	b. No
SIM019	a. Head of household	42	a. Male	Other	Zion spirit church	a. None	1	0	0	0	0		a. Farming		b. No	c. Bore-hole	0	1	0	c. Not treated	0	0	1	a. Yes	a. Yes	a. Yes	b. Mud and logs wall	0	1	0	0	0	0	b. No	b. No	a. Yes, always	b. Water with soap	b. No	b. No	a. Yes	b. Family/friends	0	1	0	0		e. Don’t know	0	0
SIM020	a. Head of household	39	a. Male	Protestant		b. Primary school	1	0	0	0	0		b. Business		a. Yes	c. Bore-hole	0	1	0	c. Not treated	0	0	1	a. Yes	a. Yes	a. Yes	a. Burnt brick wall	1	0	0	0	0	0	a. Yes	b. No	b. Sometimes	a. Water only	a. Yes	b. No	b. No
SIM021	b. Spouse	46	b. Female	Protestant		b. Primary school	1	0	0	0	0		a. Farming		a. Yes	c. Bore-hole	0	1	0	c. Not treated	0	0	1	b. No												a. Yes, always	b. Water with soap	b. No	b. No	b. No
SIM022	a. Head of household	69	b. Female	Muslim		a. None	1	0	0	0	0		a. Farming		a. Yes	c. Bore-hole	0	1	0	c. Not treated	0	0	1	b. No												b. Sometimes	a. Water only	b. No	b. No	b. No
SIM023	b. Spouse	49	b. Female	Other	None	a. None	1	0	0	0	0		a. Farming		a. Yes	c. Bore-hole	0	1	0	c. Not treated	0	0	1	b. No												a. Yes, always	a. Water only	b. No	b. No	a. Yes	b. Family/friends	0	1	0	0		e. Don’t know	0	0
SIM024	c. Dependant	33	b. Female	Catholic		b. Primary school	1	0	0	0	0		a. Farming		b. No	c. Bore-hole	0	1	0	c. Not treated	0	0	1	a. Yes	a. Yes	a. Yes	a. Burnt brick wall	1	0	0	0	0	0	a. Yes	b. No	a. Yes, always	a. Water only	a. Yes	b. No	a. Yes	d. Other	0	0	0	1	community sensitisation	d. Seen in faeces	0	0
SIM025	b. Spouse	27	b. Female	Protestant		c. Secondary school	1	0	0	0	0		a. Farming		b. No	c. Bore-hole	0	1	0	c. Not treated	0	0	1	b. No												a. Yes, always	a. Water only	a. Yes	b. No	a. Yes	d. Other	0	0	0	1	community sensitisation	d. Seen in faeces	0	0
SIM026	a. Head of household	26	a. Male	Catholic		c. Secondary school	1	0	0	0	0		a. Farming		b. No	c. Bore-hole	0	1	0	c. Not treated	0	0	1	b. No												a. Yes, always	a. Water only	a. Yes	b. No	a. Yes	d. Other	0	0	0	1	community sensitisation	d. Seen in faeces	0	0
SIM027	c. Dependant	30	b. Female	Catholic		b. Primary school	1	0	0	0	0		a. Farming		b. No	c. Bore-hole	0	1	0	c. Not treated	0	0	1	b. No												b. Sometimes	a. Water only	b. No	b. No	c. Not sure
SIM028	a. Head of household	52	b. Female	Protestant		b. Primary school	1	0	0	0	0		a. Farming		b. No	c. Bore-hole	0	1	0	c. Not treated	0	0	1	a. Yes	a. Yes	a. Yes	c. Thatched grass wall	0	0	1	0	0	0	b. No	b. No	a. Yes, always	b. Water with soap	a. Yes	b. No	a. Yes	d. Other	0	0	0	1	community sensitisation	d. Seen in faeces	0	0
SIM029	a. Head of household	42	a. Male	Catholic		b. Primary school	1	0	0	0	0		a. Farming		b. No	c. Bore-hole	0	1	0	c. Not treated	0	0	1	a. Yes	a. Yes	a. Yes	b. Mud and logs wall e. Grass roof	0	1	0	0	1	0	a. Yes	b. No	a. Yes, always	a. Water only	a. Yes	b. No	a. Yes	d. Other	0	0	0	1	community sensitisation	d. Seen in faeces	0	0
SIM030	a. Head of household	59	a. Male	Catholic		b. Primary school	1	0	0	0	0		a. Farming		b. No	c. Bore-hole	0	1	0	c. Not treated	0	0	1	a. Yes	a. Yes	a. Yes	a. Burnt brick wall e. Grass roof	1	0	0	0	1	0	a. Yes	b. No	a. Yes, always	a. Water only	b. No	b. No	a. Yes	d. Other	0	0	0	1	community sensitisation	d. Seen in faeces	0	0
SIM031	a. Head of household	59	a. Male	Protestant		c. Secondary school	1	0	0	0	0		a. Farming		b. No	c. Bore-hole	0	1	0	c. Not treated	0	0	1	a. Yes	a. Yes	a. Yes	c. Thatched grass wall	0	0	1	0	0	0	b. No	b. No	a. Yes, always	a. Water only	a. Yes	b. No	a. Yes	d. Other	0	0	0	1	community sensitisation	d. Seen in faeces	0	0
SIM032	b. Spouse	29	b. Female	Protestant		b. Primary school	1	0	0	0	0		a. Farming		b. No	c. Bore-hole	0	1	0	c. Not treated	0	0	1	b. No												b. Sometimes	b. Water with soap	a. Yes	b. No	b. No
SIM033	a. Head of household	59	b. Female	Catholic		b. Primary school	1	0	0	0	0		a. Farming		b. No	c. Bore-hole	0	1	0	c. Not treated	0	0	1	a. Yes	a. Yes	a. Yes	a. Burnt brick wall	1	0	0	0	0	0	a. Yes	b. No	a. Yes, always	a. Water only	a. Yes	b. No	a. Yes	d. Other	0	0	0	1	community sensitisation	e. Don’t know	0	0
SIM034	a. Head of household	65	a. Male	Protestant		b. Primary school	1	0	0	0	0		a. Farming		b. No	c. Bore-hole	0	1	0	c. Not treated	0	0	1	a. Yes	a. Yes	a. Yes	a. Burnt brick wall	1	0	0	0	0	0	a. Yes	b. No	a. Yes, always	b. Water with soap	a. Yes	b. No	b. No
SIM035	a. Head of household	53	b. Female	Protestant		a. None	1	0	0	0	0		a. Farming		b. No	c. Bore-hole	0	1	0	c. Not treated	0	0	1	b. No												a. Yes, always	a. Water only	a. Yes	b. No	b. No
SIM036	a. Head of household	61	b. Female	Other	Zion spirit church	a. None	1	0	0	0	0		a. Farming		b. No	c. Bore-hole	0	1	0	c. Not treated	0	0	1	b. No												a. Yes, always	b. Water with soap	a. Yes	b. No	b. No
SIM037	b. Spouse	25	b. Female	Protestant		c. Secondary school	1	0	0	0	0		a. Farming		b. No	c. Bore-hole	0	1	0	c. Not treated	0	0	1	a. Yes	a. Yes	a. Yes	b. Mud and logs wall	0	1	0	0	0	0	a. Yes	b. No	a. Yes, always	b. Water with soap	a. Yes	b. No	b. No
SIM038	a. Head of household	66	a. Male	Protestant		c. Secondary school	1	0	0	0	0		a. Farming		b. No	c. Bore-hole	0	1	0	c. Not treated	0	0	1	a. Yes	a. Yes	a. Yes	b. Mud and logs wall	0	1	0	0	0	0	a. Yes	a. Yes	a. Yes, always	b. Water with soap	b. No	b. No	a. Yes	d. Other	0	0	0	1	community sensitisation	e. Don’t know	0	0
SIM039	a. Head of household	70	a. Male	Protestant		b. Primary school	1	0	0	0	0		a. Farming		b. No	c. Bore-hole	0	1	0	c. Not treated	0	0	1	a. Yes	a. Yes	a. Yes	b. Mud and logs wall	0	1	0	0	0	0	a. Yes	b. No	a. Yes, always	a. Water only	a. Yes	b. No	b. No
SOW001	b. Spouse	29	b. Female	Protestant		b. Primary school	1	0	0	0	1	Business	a. Farming		a. Yes	c. Bore-hole	0	1	0	c. Not treated	0	0	1	a. Yes	a. Yes	a. Yes	c. Thatched grass wall	0	0	1	0	0	0	b. No	b. No	a. Yes, always	b. Water with soap	a. Yes	b. No	a. Yes	d. Other	0	0	0	1	Have seen them before	a. Abdominal pain	1	0
SOW002	a. Head of household	34	a. Male	Protestant		c. Secondary school	1	0	0	0	0		a. Farming		b. No	c. Bore-hole	0	1	0	c. Not treated	0	0	1	a. Yes	a. Yes	a. Yes	a. Burnt brick wall	1	0	0	0	0	0	a. Yes	b. No	a. Yes, always	b. Water with soap	b. No	b. No	a. Yes	a. Hospital b. Family/friends	1	1	0	0		a. Abdominal pain	1	0
SOW003	a. Head of household	62	b. Female	Protestant		c. Secondary school	1	0	0	0	0		a. Farming		b. No	c. Bore-hole	0	1	0	c. Not treated	0	0	1	a. Yes	a. Yes	a. Yes	a. Burnt brick wall	1	0	0	0	0	0	a. Yes	b. No	a. Yes, always	b. Water with soap	b. No	b. No	a. Yes	a. Hospital b. Family/friends	1	1	0	0		a. Abdominal pain b. Vomiting c. Diarrhoea	1	1
SOW004	a. Head of household	40	a. Male	Adventist		c. Secondary school	1	0	0	0	1	Business	a. Farming		a. Yes	c. Bore-hole	0	1	0	c. Not treated	0	0	1	b. No												a. Yes, always	b. Water with soap	a. Yes	b. No	a. Yes	a. Hospital	1	0	0	0		a. Abdominal pain b. Vomiting c. Diarrhoea	1	1
SOW005	b. Spouse	40	b. Female	Protestant		b. Primary school	1	0	0	0	0		a. Farming		a. Yes	c. Bore-hole	0	1	0	c. Not treated	0	0	1	a. Yes	a. Yes	a. Yes	b. Mud and logs wall	0	1	0	0	0	0	a. Yes	b. No	a. Yes, always	a. Water only	a. Yes	b. No	a. Yes	a. Hospital	1	0	0	0		a. Abdominal pain b. Vomiting	1	1
SOW006	a. Head of household	52	a. Male	Protestant		b. Primary school	1	0	0	0	0		a. Farming		a. Yes	c. Bore-hole	0	1	0	c. Not treated	0	0	1	a. Yes	a. Yes	a. Yes	a. Burnt brick wall	1	0	0	0	0	0	b. No	b. No	a. Yes, always	b. Water with soap	b. No	b. No	a. Yes	d. Other	0	0	0	1	community sensitisation	a. Abdominal pain	1	0
SOW007	a. Head of household	23	a. Male	Other	None	b. Primary school	1	0	0	0	0		a. Farming		a. Yes	c. Bore-hole	0	1	0	b. Add Chlorine	0	1	0	b. No												a. Yes, always	b. Water with soap	a. Yes	b. No	b. No
SOW008	a. Head of household	56	b. Female	Catholic		b. Primary school	0	0	0	0	1	Business	b. Business		a. Yes	c. Bore-hole	0	1	0	c. Not treated	0	0	1	b. No												b. Sometimes	c. Water with ashes	a. Yes	b. No	c. Not sure
SOW009	c. Dependant	37	b. Female	Protestant		b. Primary school	1	0	0	0	0		a. Farming		a. Yes	c. Bore-hole	0	1	0	c. Not treated	0	0	1	a. Yes	a. Yes	a. Yes	a. Burnt brick wall	1	0	0	0	0	0	a. Yes	b. No	b. Sometimes	b. Water with soap	b. No	b. No	c. Not sure
SOW010	b. Spouse	22	b. Female	Protestant		c. Secondary school	1	0	0	0	0		a. Farming		a. Yes	c. Bore-hole	0	1	0	c. Not treated	0	0	1	b. No												b. Sometimes	c. Water with ashes	a. Yes	b. No	b. No
SOW011	a. Head of household	49	b. Female	Protestant		b. Primary school	1	0	0	0	0		a. Farming		a. Yes	d. Tap	0	0	1	b. Add Chlorine	0	1	0	a. Yes	a. Yes	a. Yes	a. Burnt brick wall	1	0	0	0	0	0	a. Yes	a. Yes	b. Sometimes	b. Water with soap	a. Yes	a. Yes	a. Yes	d. Other	0	0	0	1	community sensitisation	d. Seen in faeces	0	0
SOW012	a. Head of household	42	b. Female	Protestant		a. None	1	0	0	0	0		a. Farming		a. Yes	d. Tap	0	0	1	b. Add Chlorine	0	1	0	a. Yes	a. Yes	a. Yes	a. Burnt brick wall	1	0	0	0	0	0	a. Yes	b. No	b. Sometimes	b. Water with soap	a. Yes	b. No	c. Not sure
SOW013	b. Spouse	35	b. Female	Protestant		b. Primary school	1	0	0	0	0		b. Business		b. No	c. Bore-hole	0	1	0	c. Not treated	0	0	1	a. Yes	a. Yes	a. Yes	a. Burnt brick wall	1	0	0	0	0	0	a. Yes	a. Yes	a. Yes, always	b. Water with soap	a. Yes	b. No	b. No
SOW014	a. Head of household	30	a. Male	Protestant		b. Primary school	0	0	0	0	1	Casual work	d. Other	Garden Boy	b. No	c. Bore-hole	0	1	0	c. Not treated	0	0	1	b. No												a. Yes, always	a. Water only	b. No	b. No	b. No
SOW015	a. Head of household	75	a. Male	Protestant		b. Primary school	1	0	0	0	0		a. Farming		a. Yes	c. Bore-hole	0	1	0	c. Not treated	0	0	1	a. Yes	a. Yes	a. Yes	a. Burnt brick wall	1	0	0	0	0	0	a. Yes	b. No	b. Sometimes	b. Water with soap	b. No	b. No	b. No
SOW016	a. Head of household	75	b. Female	Adventist		b. Primary school	1	0	0	0	0		a. Farming		b. No	c. Bore-hole	0	1	0	c. Not treated	0	0	1	a. Yes	a. Yes	a. Yes	a. Burnt brick wall	1	0	0	0	0	0	a. Yes	b. No	a. Yes, always	b. Water with soap	b. No	b. No	b. No
SOW017	b. Spouse	33	b. Female	Protestant		a. None	1	0	0	0	0		a. Farming		b. No	c. Bore-hole	0	1	0	c. Not treated	0	0	1	b. No												a. Yes, always	a. Water only	b. No	b. No	a. Yes	d. Other	0	0	0	1	community sensitisation	d. Seen in faeces	0	0
SOW018	a. Head of household	42	b. Female	Catholic		b. Primary school	1	0	0	0	0		b. Business		a. Yes	c. Bore-hole	0	1	0	c. Not treated	0	0	1	a. Yes	a. Yes	a. Yes	a. Burnt brick wall	1	0	0	0	0	0	b. No	b. No	a. Yes, always	b. Water with soap	b. No	b. No	a. Yes	b. Family/friends	0	1	0	0		e. Don’t know	0	0
SOW019	b. Spouse	46	b. Female	Protestant		c. Secondary school	1	0	0	0	0		a. Farming		b. No	c. Bore-hole	0	1	0	c. Not treated	0	0	1	a. Yes	a. Yes	a. Yes	c. Thatched grass wall	0	0	1	0	0	0	b. No	b. No	b. Sometimes	b. Water with soap	b. No	b. No	a. Yes	d. Other	0	0	0	1	community sensitisation	a. Abdominal pain d. Seen in faeces	1	0
SOW020	b. Spouse	29	b. Female	Protestant		c. Secondary school	1	0	0	0	0		a. Farming		b. No	c. Bore-hole	0	1	0	c. Not treated	0	0	1	a. Yes	a. Yes	a. Yes	a. Burnt brick wall e. Grass roof	1	0	0	0	1	0	b. No	b. No	a. Yes, always	a. Water only	a. Yes	b. No	a. Yes	b. Family/friends	0	1	0	0		d. Seen in faeces	0	0
SOW021	a. Head of household	45	a. Male	Catholic		c. Secondary school	1	0	0	0	0		a. Farming		b. No	c. Bore-hole	0	1	0	c. Not treated	0	0	1	b. No												a. Yes, always	a. Water only	b. No	b. No	a. Yes	d. Other	0	0	0	1	community sensitisation	d. Seen in faeces	0	0
SOW022	a. Head of household	29	b. Female	Catholic		c. Secondary school	0	1	0	0	0		b. Business		b. No	c. Bore-hole	0	1	0	c. Not treated	0	0	1	a. Yes	a. Yes	a. Yes	a. Burnt brick wall	1	0	0	0	0	0	a. Yes	b. No	b. Sometimes	a. Water only	a. Yes	b. No	a. Yes	d. Other	0	0	0	1	community sensitisation	d. Seen in faeces a. Abdominal pain	1	0
SOW023	a. Head of household	37	a. Male	Catholic		b. Primary school	1	0	0	0	0		a. Farming		b. No	c. Bore-hole	0	1	0	c. Not treated	0	0	1	a. Yes	a. Yes	a. Yes	a. Burnt brick wall e. Grass roof	1	0	0	0	1	0	a. Yes	b. No	a. Yes, always	b. Water with soap	a. Yes	b. No	a. Yes	d. Other	0	0	0	1	community sensitisation	d. Seen in faeces	0	0
SOW024	a. Head of household	71	a. Male	Protestant		c. Secondary school	1	0	0	0	0		a. Farming		b. No	c. Bore-hole	0	1	0	c. Not treated	0	0	1	a. Yes	a. Yes	a. Yes	a. Burnt brick wall	1	0	0	0	0	0	a. Yes	b. No	a. Yes, always	a. Water only	a. Yes	b. No	a. Yes	d. Other	0	0	0	1	community sensitisation	d. Seen in faeces	0	0
SOW025	a. Head of household	34	a. Male	Protestant		b. Primary school	1	0	0	0	0		a. Farming		b. No	c. Bore-hole	0	1	0	c. Not treated	0	0	1	b. No												b. Sometimes	a. Water only	a. Yes	b. No	b. No
SOW026	b. Spouse	30	b. Female	Protestant		c. Secondary school	1	0	0	0	0		a. Farming		b. No	c. Bore-hole	0	1	0	c. Not treated	0	0	1	a. Yes	a. Yes	a. Yes	a. Burnt brick wall	1	0	0	0	0	0	a. Yes	a. Yes	a. Yes, always	b. Water with soap	b. No	b. No	b. No
SOW027	a. Head of household	25	a. Male	Protestant		b. Primary school	1	0	0	0	0		a. Farming		b. No	c. Bore-hole	0	1	0	c. Not treated	0	0	1	a. Yes	a. Yes	a. Yes	a. Burnt brick wall	1	0	0	0	0	0	a. Yes	b. No	a. Yes, always	a. Water only	b. No	b. No	b. No
SOW028	b. Spouse	27	b. Female	Other	Terbanacle	b. Primary school	1	0	0	0	0		a. Farming		b. No	c. Bore-hole	0	1	0	c. Not treated	0	0	1	b. No												a. Yes, always	b. Water with soap	a. Yes	b. No	b. No
SOW029	a. Head of household	58	a. Male	Protestant		c. Secondary school	1	0	0	0	0		a. Farming		b. No	c. Bore-hole	0	1	0	b. Add Chlorine	0	1	0	a. Yes	a. Yes	a. Yes	a. Burnt brick wall	1	0	0	0	0	0	a. Yes	b. No	a. Yes, always	b. Water with soap	b. No	b. No	b. No
SOW030	b. Spouse	41	b. Female	Muslim		c. Secondary school	0	0	0	1	0		a. Farming		b. No	c. Bore-hole	0	1	0	c. Not treated	0	0	1	a. Yes	a. Yes	a. Yes	a. Burnt brick wall	1	0	0	0	0	0	b. No	b. No	a. Yes, always	a. Water only	b. No	b. No	a. Yes	c. School	0	0	1	0		e. Don’t know	0	0
VWA001	a. Head of household	26	b. Female	Protestant		b. Primary school	1	0	0	0	0		a. Farming		a. Yes	c. Bore-hole	0	1	0	c. Not treated	0	0	1	a. Yes	a. Yes	a. Yes	b. Mud and logs wall e. Grass roof	0	1	0	0	1	0	a. Yes	b. No	a. Yes, always	a. Water only	a. Yes	b. No	a. Yes	a. Hospital	1	0	0	0		a. Abdominal pain	1	0
VWA002	a. Head of household	36	b. Female	Protestant		b. Primary school	1	0	0	0	1	Business	a. Farming		a. Yes	c. Bore-hole	0	1	0	c. Not treated	0	0	1	a. Yes	a. Yes	a. Yes	a. Burnt brick wall f. No roof	1	0	0	0	0	1	a. Yes	b. No	a. Yes, always	b. Water with soap	b. No	b. No	a. Yes	d. Other	0	0	0	1	community sensitisation	a. Abdominal pain c. Diarrhoea	1	0
VWA003	a. Head of household	39	a. Male	Catholic		b. Primary school	1	0	0	0	0		a. Farming		a. Yes	c. Bore-hole	0	1	0	c. Not treated	0	0	1	a. Yes	a. Yes	a. Yes	a. Burnt brick wall e. Grass roof	1	0	0	0	1	0	b. No	b. No	a. Yes, always	b. Water with soap	b. No	b. No	a. Yes	d. Other	0	0	0	1	Have seen them before	a. Abdominal pain b. Vomiting c. Diarrhoea d. Seen in faeces	1	1
VWA004	a. Head of household	38	a. Male	Protestant		b. Primary school	1	0	0	0	0		a. Farming		a. Yes	c. Bore-hole	0	1	0	c. Not treated	0	0	1	b. No												a. Yes, always	b. Water with soap	a. Yes	b. No	a. Yes	a. Hospital b. Family/friends	1	1	0	0		a. Abdominal pain c. Diarrhoea	1	0
VWA005	a. Head of household	31	a. Male	Catholic		b. Primary school	1	0	0	0	0		a. Farming		b. No	c. Bore-hole	0	1	0	c. Not treated	0	0	1	a. Yes	a. Yes	a. Yes	a. Burnt brick wall e. Grass roof	1	0	0	0	1	0	b. No	b. No	a. Yes, always	b. Water with soap	a. Yes	b. No	a. Yes	a. Hospital b. Family/friends c. School	1	1	1	0		e. Don’t know	0	0
VWA006	a. Head of household	29	b. Female	Protestant		b. Primary school	1	0	0	0	0		a. Farming		b. No	c. Bore-hole	0	1	0	c. Not treated	0	0	1	a. Yes	a. Yes	a. Yes	a. Burnt brick wall e. Grass roof	1	0	0	0	1	0	b. No	b. No	a. Yes, always	b. Water with soap	a. Yes	b. No	a. Yes	a. Hospital b. Family/friends	1	1	0	0		a. Abdominal pain d. Seen in faeces	1	0
VWA007	b. Spouse	43	b. Female	Protestant		b. Primary school	1	0	0	0	0		a. Farming		a. Yes	c. Bore-hole	0	1	0	c. Not treated	0	0	1	a. Yes	a. Yes	a. Yes	a. Burnt brick wall e. Grass roof	1	0	0	0	1	0	a. Yes	a. Yes	a. Yes, always	a. Water only	a. Yes	a. Yes	a. Yes	d. Other	0	0	0	1	community sensitisation	e. Don’t know	0	0
VWA008	a. Head of household	47	b. Female	Catholic		b. Primary school	1	0	0	0	0		a. Farming		b. No	c. Bore-hole	0	1	0	c. Not treated	0	0	1	a. Yes	a. Yes	a. Yes	a. Burnt brick wall	1	0	0	0	0	0	a. Yes	b. No	a. Yes, always	a. Water only	a. Yes	b. No	b. No
VWA009	a. Head of household	70	b. Female	Catholic		a. None	1	0	0	0	0		a. Farming		b. No	c. Bore-hole	0	1	0	c. Not treated	0	0	1	b. No												b. Sometimes	a. Water only	b. No	b. No	a. Yes	b. Family/friends	0	1	0	0		d. Seen in faeces	0	0
VWA010	a. Head of household	56	a. Male	Protestant		b. Primary school	1	0	0	0	0		a. Farming		b. No	c. Bore-hole	0	1	0	c. Not treated	0	0	1	b. No												b. Sometimes	a. Water only	b. No	b. No	a. Yes	d. Other	0	0	0	1	community sensitisation	d. Seen in faeces	0	0
VWA011	b. Spouse	61	b. Female	Protestant		b. Primary school	1	0	0	0	0		a. Farming		a. Yes	c. Bore-hole	0	1	0	c. Not treated	0	0	1	a. Yes	a. Yes	a. Yes	a. Burnt brick wall	1	0	0	0	0	0	a. Yes	b. No	a. Yes, always	b. Water with soap	a. Yes	b. No	b. No
VWA012	a. Head of household	25	a. Male	Catholic		b. Primary school	1	0	0	0	0		a. Farming		b. No	c. Bore-hole	0	1	0	c. Not treated	0	0	1	a. Yes	a. Yes	a. Yes	a. Burnt brick wall	1	0	0	0	0	0	a. Yes	b. No	b. Sometimes	a. Water only	a. Yes	b. No	a. Yes	b. Family/friends	0	1	0	0		c. Diarrhoea	0	0
VWA013	a. Head of household	23	a. Male	Protestant		b. Primary school	1	0	0	0	0		b. Business		b. No	c. Bore-hole	0	1	0	c. Not treated	0	0	1	b. No												a. Yes, always	a. Water only	b. No	b. No	a. Yes	d. Other	0	0	0	1	community sensitisation	b. Vomiting	0	1
VWA014	a. Head of household	25	b. Female	Protestant		b. Primary school	1	0	0	0	0		a. Farming		b. No	c. Bore-hole	0	1	0	c. Not treated	0	0	1	a. Yes	a. Yes	a. Yes	a. Burnt brick wall	1	0	0	0	0	0	b. No	b. No	a. Yes, always	a. Water only	a. Yes	b. No	b. No
VWA015	a. Head of household	75	a. Male	Catholic		b. Primary school	1	0	0	0	0		a. Farming		b. No	c. Bore-hole	0	1	0	c. Not treated	0	0	1	b. No												a. Yes, always	a. Water only	a. Yes	b. No	c. Not sure
VWA016	b. Spouse	29	b. Female	Protestant		b. Primary school	1	0	0	0	0		a. Farming		b. No	c. Bore-hole	0	1	0	c. Not treated	0	0	1	b. No												a. Yes, always	b. Water with soap	a. Yes	b. No	a. Yes	d. Other	0	0	0	1	community sensitisation	d. Seen in faeces a. Abdominal pain	1	0
VWA017	a. Head of household	61	a. Male	Protestant		c. Secondary school	1	0	0	0	0		a. Farming		b. No	c. Bore-hole	0	1	0	c. Not treated	0	0	1	a. Yes	a. Yes	a. Yes	a. Burnt brick wall e. Grass roof	1	0	0	0	1	0	b. No	b. No	a. Yes, always	b. Water with soap	b. No	b. No	a. Yes	d. Other	0	0	0	1	community sensitisation	a. Abdominal pain d. Seen in faeces	1	0
VWA018	a. Head of household	33	a. Male	Protestant		c. Secondary school	1	0	0	0	0		a. Farming		b. No	c. Bore-hole	0	1	0	c. Not treated	0	0	1	b. No												a. Yes, always	a. Water only	a. Yes	b. No	a. Yes	b. Family/friends	0	1	0	0		d. Seen in faeces	0	0
VWA019	a. Head of household	46	a. Male	Catholic		b. Primary school	1	0	0	0	0		a. Farming		b. No	c. Bore-hole	0	1	0	c. Not treated	0	0	1	a. Yes	a. Yes	a. Yes	a. Burnt brick wall	1	0	0	0	0	0	b. No	b. No	a. Yes, always	a. Water only	a. Yes	a. Yes	a. Yes	d. Other	0	0	0	1	community sensitisation	d. Seen in faeces	0	0
VWA020	a. Head of household	52	b. Female	Protestant		b. Primary school	1	0	0	0	0		a. Farming		b. No	c. Bore-hole	0	1	0	c. Not treated	0	0	1	b. No												b. Sometimes	a. Water only	a. Yes	b. No	a. Yes	d. Other	0	0	0	1	community sensitisation	d. Seen in faeces a. Abdominal pain	1	0
VWA021	b. Spouse	41	b. Female	Protestant		b. Primary school	1	0	0	0	0		a. Farming		b. No	c. Bore-hole	0	1	0	c. Not treated	0	0	1	b. No												b. Sometimes	a. Water only	a. Yes	b. No	a. Yes	d. Other	0	0	0	1	community sensitisation	a. Abdominal pain d. Seen in faeces	1	0
VWA022	b. Spouse	36	b. Female	Protestant		b. Primary school	1	0	0	0	0		a. Farming		a. Yes	c. Bore-hole	0	1	0	c. Not treated	0	0	1	a. Yes	a. Yes	a. Yes	a. Burnt brick wall	1	0	0	0	0	0	a. Yes	b. No	a. Yes, always	b. Water with soap	a. Yes	b. No	c. Not sure
VWA023	a. Head of household	56	b. Female	Protestant		b. Primary school	1	0	0	0	0		a. Farming		a. Yes	c. Bore-hole	0	1	0	c. Not treated	0	0	1	a. Yes	a. Yes	a. Yes	a. Burnt brick wall	1	0	0	0	0	0	a. Yes	b. No	b. Sometimes	b. Water with soap	a. Yes	b. No	c. Not sure
VWA024	b. Spouse	30	b. Female	Protestant		b. Primary school	1	0	0	0	0		a. Farming		a. Yes	c. Bore-hole	0	1	0	b. Add Chlorine	0	1	0	b. No												b. Sometimes	b. Water with soap	a. Yes	b. No	b. No
VWA025	b. Spouse	31	b. Female	Catholic		b. Primary school	1	0	0	0	0		a. Farming		a. Yes	c. Bore-hole	0	1	0	c. Not treated	0	0	1	a. Yes	a. Yes	a. Yes	a. Burnt brick wall	1	0	0	0	0	0	a. Yes	b. No	b. Sometimes	b. Water with soap	b. No	b. No	b. No
VWA026	b. Spouse	30	b. Female	Protestant		b. Primary school	1	0	0	0	0		a. Farming		a. Yes	c. Bore-hole	0	1	0	c. Not treated	0	0	1	a. Yes	a. Yes	a. Yes	a. Burnt brick wall	1	0	0	0	0	0	a. Yes	b. No	b. Sometimes	c. Water with ashes	a. Yes	b. No	c. Not sure
VWA027	b. Spouse	32	b. Female	Protestant		b. Primary school	1	1	0	0	0		a. Farming		a. Yes	c. Bore-hole	0	1	0	b. Add Chlorine	0	1	0	a. Yes	a. Yes	a. Yes	b. Mud and logs wall	0	1	0	0	0	0	a. Yes	b. No	a. Yes, always	b. Water with soap	a. Yes	b. No	b. No
VWA028	b. Spouse	22	b. Female	Catholic		b. Primary school	1	0	0	0	0		a. Farming		a. Yes	c. Bore-hole	0	1	0	b. Add Chlorine	0	1	0	a. Yes	a. Yes	a. Yes	a. Burnt brick wall	1	0	0	0	0	0	a. Yes	b. No	b. Sometimes	b. Water with soap	a. Yes	b. No	c. Not sure
VWA029	a. Head of household	69	b. Female	Other	None	b. Primary school	1	0	0	0	0		a. Farming		b. No	c. Bore-hole	0	1	0	c. Not treated	0	0	1	a. Yes	a. Yes	a. Yes	a. Burnt brick wall	1	0	0	0	0	0	a. Yes	b. No	a. Yes, always	a. Water only	b. No	b. No	a. Yes	d. Other	0	0	0	1	community sensitisation	a. Abdominal pain	1	0
VWA030	a. Head of household	57	b. Female	Other	Jehovah's witness	a. None	1	0	0	0	0		a. Farming		b. No	c. Bore-hole	0	1	0	c. Not treated	0	0	1	a. Yes	a. Yes	a. Yes	a. Burnt brick wall	1	0	0	0	0	0	a. Yes	b. No	a. Yes, always	a. Water only	a. Yes	a. Yes	b. No
VWA031	a. Head of household	72	b. Female	Protestant		a. None	1	0	0	0	0		a. Farming		b. No	c. Bore-hole	0	1	0	c. Not treated	0	0	1	a. Yes	a. Yes	a. Yes	a. Burnt brick wall	1	0	0	0	0	0	a. Yes	b. No	a. Yes, always	a. Water only	a. Yes	b. No	a. Yes	d. Other	0	0	0	1	community sensitisation	a. Abdominal pain	1	0
VWA032	b. Spouse	70	b. Female	Protestant		a. None	1	0	0	0	0		a. Farming		b. No	c. Bore-hole	0	1	0	c. Not treated	0	0	1	a. Yes	a. Yes	a. Yes	a. Burnt brick wall	1	0	0	0	0	0	a. Yes	b. No	a. Yes, always	a. Water only	a. Yes	b. No	a. Yes	d. Other	0	0	0	1	community sensitisation	e. Don’t know	0	0
VWA033	b. Spouse	30	b. Female	Catholic		b. Primary school	1	0	0	0	0		a. Farming		b. No	c. Bore-hole	0	1	0	c. Not treated	0	0	1	a. Yes	a. Yes	a. Yes	a. Burnt brick wall	1	0	0	0	0	0	b. No	a. Yes	a. Yes, always	b. Water with soap	a. Yes	b. No	b. No
VWA034	b. Spouse	38	b. Female	Protestant		b. Primary school	1	0	0	0	0		a. Farming		b. No	c. Bore-hole	0	1	0	c. Not treated	0	0	1	a. Yes	a. Yes	a. Yes	a. Burnt brick wall	1	0	0	0	0	0	a. Yes	b. No	a. Yes, always	a. Water only	a. Yes	b. No	b. No
VWA035	a. Head of household	87	b. Female	Catholic		a. None	1	0	0	0	0		a. Farming		b. No	c. Bore-hole	0	1	0	c. Not treated	0	0	1	b. No												a. Yes, always	a. Water only	a. Yes	b. No	b. No
VWA036	a. Head of household	43	a. Male	Other	Jehovah's witness	b. Primary school	1	0	0	0	0		a. Farming		b. No	c. Bore-hole	0	1	0	c. Not treated	0	0	1	b. No												a. Yes, always	a. Water only	a. Yes	b. No	a. Yes	d. Other	0	0	0	1	community sensitisation	e. Don’t know	0	0
YOH001	a. Head of household	32	a. Male	Catholic		b. Primary school	1	0	0	0	0		a. Farming		a. Yes	b. Well c. Bore-hole	1	1	0	c. Not treated	0	0	1	a. Yes	a. Yes	a. Yes	c. Thatched grass wall	0	0	1	0	0	0	b. No	b. No	a. Yes, always	a. Water only	a. Yes	b. No	a. Yes	d. Other	0	0	0	1	Have seen them before	a. Abdominal pain c. Diarrhoea	1	0
YOH002	b. Spouse	26	b. Female	Catholic		b. Primary school	1	0	0	0	1	Casual work	d. Other	Maize grinding	b. No	b. Well c. Bore-hole	1	1	0	c. Not treated	0	0	1	a. Yes	a. Yes	a. Yes	a. Burnt brick wall e. Grass roof	1	0	0	0	1	0	b. No	b. No	a. Yes, always	a. Water only	a. Yes	b. No	a. Yes	a. Hospital	1	0	0	0		a. Abdominal pain	1	0
YOH003	a. Head of household	42	b. Female	Protestant		b. Primary school	1	0	0	0	1	Business	a. Farming		b. No	b. Well c. Bore-hole	1	1	0	c. Not treated	0	0	1	b. No												a. Yes, always	a. Water only	a. Yes	b. No	a. Yes	a. Hospital	1	0	0	0		a. Abdominal pain	1	0
YOH004	a. Head of household	77	b. Female	Protestant		a. None	1	0	0	0	0		a. Farming		a. Yes	c. Bore-hole	0	1	0	a. Boiling	1	0	0	b. No												a. Yes, always	a. Water only	a. Yes	b. No	a. Yes	b. Family/friends	0	1	0	0		a. Abdominal pain	1	0
YOH005	a. Head of household	22	a. Male	Protestant		b. Primary school	1	0	0	0	1	Business	b. Business		a. Yes	c. Bore-hole	0	1	0	c. Not treated	0	0	1	a. Yes	a. Yes	a. Yes	c. Thatched grass wall e. Grass roof	0	0	1	0	1	0	b. No	b. No	a. Yes, always	a. Water only	b. No	b. No	a. Yes	a. Hospital	1	0	0	0		a. Abdominal pain b. Vomiting c. Diarrhoea	1	1
YOH006	a. Head of household	38	a. Male	Protestant		c. Secondary school	1	0	0	0	0		a. Farming		a. Yes	c. Bore-hole	0	1	0	c. Not treated	0	0	1	a. Yes	a. Yes	a. Yes	b. Mud and logs wall e. Grass roof	0	1	0	0	1	0	a. Yes	b. No	b. Sometimes	a. Water only	a. Yes	b. No	a. Yes	a. Hospital b. Family/friends	1	1	0	0		a. Abdominal pain c. Diarrhoea	1	0
YOH007	a. Head of household	36	a. Male	Protestant		c. Secondary school	1	0	0	0	0		a. Farming		a. Yes	b. Well c. Bore-hole	1	1	0	c. Not treated	0	0	1	a. Yes	a. Yes	a. Yes	b. Mud and logs wall e. Grass roof	0	1	0	0	1	0	a. Yes	b. No	b. Sometimes	c. Water with ashes	a. Yes	b. No	a. Yes	a. Hospital b. Family/friends d. Other	1	1	0	1	community sensitisation	a. Abdominal pain b. Vomiting c. Diarrhoea	1	1
YOH008	a. Head of household	78	b. Female	Muslim		a. None	0	0	0	1	0		d. Other	None	a. Yes	c. Bore-hole	0	1	0	c. Not treated	0	0	1	a. Yes	a. Yes	a. Yes	b. Mud and logs wall	0	1	0	0	0	0	a. Yes	b. No	b. Sometimes	c. Water with ashes	a. Yes	b. No	a. Yes	d. Other	0	0	0	1	community sensitisation	e. Don’t know	0	0
YOH009	a. Head of household	45	b. Female	Catholic		b. Primary school	1	0	0	0	0		a. Farming		a. Yes	c. Bore-hole	0	1	0	c. Not treated	0	0	1	a. Yes	a. Yes	a. Yes	a. Burnt brick wall	1	0	0	0	0	0	b. No	b. No	a. Yes, always	b. Water with soap	a. Yes	b. No	a. Yes	a. Hospital	1	0	0	0		e. Don’t know	0	0
YOH010	a. Head of household	22	a. Male	Catholic		b. Primary school	1	0	0	0	0		a. Farming		a. Yes	b. Well	1	0	0	c. Not treated	0	0	1	a. Yes	a. Yes	a. Yes	a. Burnt brick wall	1	0	0	0	0	0	a. Yes	b. No	c. No, never		a. Yes	b. No	c. Not sure
YOH011	a. Head of household	36	b. Female	Protestant		b. Primary school	1	0	0	0	0		a. Farming		a. Yes	c. Bore-hole	0	1	0	c. Not treated	0	0	1	a. Yes	a. Yes	a. Yes	a. Burnt brick wall	1	0	0	0	0	0	a. Yes	b. No	b. Sometimes	c. Water with ashes	b. No	b. No	c. Not sure
YOH012	a. Head of household	39	b. Female	Protestant		c. Secondary school	1	0	0	0	0		a. Farming		a. Yes	b. Well	1	0	0	c. Not treated	0	0	1	a. Yes	a. Yes	a. Yes	a. Burnt brick wall	1	0	0	0	0	0	a. Yes		a. Yes, always	b. Water with soap	b. No	b. No	c. Not sure
YOH013	a. Head of household	76	a. Male	Protestant		c. Secondary school	1	0	0	0	0		a. Farming		a. Yes	c. Bore-hole	0	1	0	c. Not treated	0	0	1	a. Yes	a. Yes	a. Yes	a. Burnt brick wall	1	0	0	0	0	0	a. Yes	b. No	b. Sometimes	b. Water with soap	a. Yes	b. No	b. No
YOH014	a. Head of household	39	b. Female	Protestant		c. Secondary school	1	0	0	0	0		a. Farming		a. Yes	c. Bore-hole	0	1	0	c. Not treated	0	0	1	a. Yes	a. Yes	a. Yes	a. Burnt brick wall	1	0	0	0	0	0	a. Yes	a. Yes	c. No, never		a. Yes	a. Yes	c. Not sure
YOH015	a. Head of household	29	a. Male	Catholic		c. Secondary school	1	0	0	0	0		a. Farming		a. Yes	c. Bore-hole	0	1	0	c. Not treated	0	0	1	a. Yes	a. Yes	a. Yes	a. Burnt brick wall	1	0	0	0	0	0	a. Yes	b. No	b. Sometimes	a. Water only	a. Yes	b. No	c. Not sure
YOH016	b. Spouse	37	b. Female	Protestant		c. Secondary school	1	0	0	0	0		a. Farming		a. Yes	c. Bore-hole b. Well	1	1	0	c. Not treated	0	0	1	a. Yes	a. Yes	a. Yes	b. Mud and logs wall	0	1	0	0	0	0	b. No	b. No	a. Yes, always	a. Water only	b. No	b. No	b. No
YOH017	b. Spouse	29	b. Female	Protestant		c. Secondary school	1	0	0	0	0		a. Farming		b. No	c. Bore-hole	0	1	0	c. Not treated	0	0	1	a. Yes	a. Yes	a. Yes	a. Burnt brick wall	1	0	0	0	0	0	b. No	b. No	a. Yes, always	a. Water only	a. Yes	b. No	b. No
YOH018	a. Head of household	58	a. Male	Catholic		b. Primary school	1	0	0	0	0		a. Farming		a. Yes	c. Bore-hole	0	1	0	c. Not treated	0	0	1	a. Yes	a. Yes	a. Yes	c. Thatched grass wall	0	0	1	0	0	0	b. No	b. No	b. Sometimes	a. Water only	a. Yes	b. No	b. No
YOH019	a. Head of household	36	b. Female	Protestant		c. Secondary school	1	0	0	0	0		a. Farming		b. No	c. Bore-hole	0	1	0	c. Not treated	0	0	1	b. No												a. Yes, always	b. Water with soap	a. Yes	b. No	b. No
YOH020	a. Head of household	38	a. Male	Catholic		b. Primary school	1	0	0	0	0		a. Farming		b. No	c. Bore-hole	0	1	0	c. Not treated	0	0	1	a. Yes	a. Yes	a. Yes	b. Mud and logs wall	0	1	0	0	0	0	b. No	b. No	a. Yes, always	a. Water only	a. Yes	b. No	b. No
YOH021	a. Head of household	53	b. Female	Catholic		b. Primary school	1	0	0	0	0		a. Farming		b. No	c. Bore-hole	0	1	0	c. Not treated	0	0	1	a. Yes	a. Yes	a. Yes	a. Burnt brick wall	1	0	0	0	0	0	b. No	b. No	a. Yes, always	a. Water only	a. Yes	b. No	b. No
YOH022	a. Head of household	62	b. Female	Catholic		b. Primary school	1	0	0	0	0		a. Farming		b. No	c. Bore-hole	0	1	0	c. Not treated	0	0	1	b. No												a. Yes, always	a. Water only	a. Yes	b. No	b. No
YOH023	a. Head of household	52	b. Female	Catholic		b. Primary school	1	0	0	0	0		a. Farming		b. No	c. Bore-hole	0	1	0	c. Not treated	0	0	1	a. Yes	a. Yes	a. Yes	a. Burnt brick wall	1	0	0	0	0	0	b. No	b. No	a. Yes, always	a. Water only	a. Yes	b. No	b. No
YOH024	a. Head of household	48	a. Male	Protestant		b. Primary school	1	0	0	0	0		a. Farming		b. No	b. Well	1	0	0	c. Not treated	0	0	1	a. Yes	a. Yes	a. Yes	a. Burnt brick wall d. Iron sheets roof	1	0	0	1	0	0	b. No	b. No	a. Yes, always	a. Water only	b. No	b. No	a. Yes	d. Other	0	0	0	1	community sensitisation	d. Seen in faeces	0	0
YOH025	a. Head of household	55	b. Female	Protestant		b. Primary school	1	0	0	0	0		a. Farming		b. No	b. Well	1	0	0	c. Not treated	0	0	1	a. Yes	a. Yes	a. Yes	b. Mud and logs wall e. Grass roof	0	1	0	0	1	0	a. Yes	b. No	a. Yes, always	a. Water only	b. No	b. No	a. Yes	d. Other	0	0	0	1	community sensitisation	d. Seen in faeces	0	0
YOH026	a. Head of household	53	b. Female	Protestant		b. Primary school	1	0	0	0	0		a. Farming		b. No	b. Well c. Bore-hole	1	1	0	c. Not treated	0	0	1	a. Yes	a. Yes	a. Yes	b. Mud and logs wall e. Grass roof	0	1	0	0	1	0	b. No	b. No	a. Yes, always	a. Water only	a. Yes	b. No	a. Yes	d. Other	0	0	0	1	community sensitisation	d. Seen in faeces	0	0
YOH027	a. Head of household	25	a. Male	Protestant		c. Secondary school	1	0	0	0	0		a. Farming		b. No	b. Well	1	0	0	c. Not treated	0	0	1	a. Yes	a. Yes	a. Yes	b. Mud and logs wall e. Grass roof	0	1	0	0	1	0	a. Yes	b. No	a. Yes, always	a. Water only	a. Yes	b. No	a. Yes	d. Other	0	0	0	1	community sensitisation	d. Seen in faeces	0	0
YOH028	a. Head of household	35	b. Female	Protestant		c. Secondary school	1	0	0	0	0		a. Farming		b. No	b. Well	1	0	0	c. Not treated	0	0	1	a. Yes	a. Yes	a. Yes	a. Burnt brick wall e. Grass roof	1	0	0	0	1	0	b. No	b. No	a. Yes, always	a. Water only	b. No	b. No	a. Yes	d. Other	0	0	0	1	community sensitisation	d. Seen in faeces	0	0
YOH029	a. Head of household	42	a. Male	Protestant		c. Secondary school	1	0	0	0	0		a. Farming		b. No	c. Bore-hole	0	1	0	c. Not treated	0	0	1	a. Yes	a. Yes	a. Yes	b. Mud and logs wall e. Grass roof	0	1	0	0	1	0	b. No	b. No	a. Yes, always	a. Water only	a. Yes	b. No	a. Yes	d. Other	0	0	0	1	community sensitisation	d. Seen in faeces	0	0
YOH030	a. Head of household	62	a. Male	Catholic		b. Primary school	1	0	0	0	0		a. Farming		b. No	c. Bore-hole	0	1	0	c. Not treated	0	0	1	a. Yes	a. Yes	a. Yes	a. Burnt brick wall d. Iron sheets roof	1	0	0	1	0	0	b. No	b. No	a. Yes, always	a. Water only	b. No	b. No	a. Yes	d. Other	0	0	0	1	community sensitisation	d. Seen in faeces	0	0
YOH031	a. Head of household	51	a. Male	Catholic		a. None	1	0	0	0	0		a. Farming		b. No	c. Bore-hole	0	1	0	c. Not treated	0	0	1	a. Yes	a. Yes	a. Yes	c. Thatched grass wall	0	0	1	0	0	0	b. No	b. No	b. Sometimes	b. Water with soap	b. No	b. No	a. Yes	b. Family/friends	0	1	0	0		a. Abdominal pain	1	0
YOH032	b. Spouse	59	b. Female	Protestant		b. Primary school	1	0	0	0	0		a. Farming		b. No	c. Bore-hole	0	1	0	c. Not treated	0	0	1	a. Yes	a. Yes	a. Yes	a. Burnt brick wall	1	0	0	0	0	0	b. No	b. No	a. Yes, always	a. Water only	b. No	b. No	b. No
YOH033	a. Head of household	44	b. Female	Catholic		b. Primary school	1	0	0	0	0		b. Business		b. No	c. Bore-hole	0	1	0	c. Not treated	0	0	1	b. No												b. Sometimes	a. Water only	b. No	b. No	a. Yes	b. Family/friends	0	1	0	0		e. Don’t know	0	0
YOH034	a. Head of household	65	b. Female	Catholic		b. Primary school	1	0	0	0	0		b. Business		b. No	c. Bore-hole	0	1	0	a. Boiling	1	0	0	a. Yes	a. Yes	a. Yes	a. Burnt brick wall	1	0	0	0	0	0	b. No	b. No	a. Yes, always	b. Water with soap	b. No	b. No	b. No
YOH035	a. Head of household	45	a. Male	Protestant		b. Primary school	1	0	0	0	0		b. Business		b. No	c. Bore-hole	0	1	0	c. Not treated	0	0	1	a. Yes	a. Yes	a. Yes	a. Burnt brick wall	1	0	0	0	0	0	b. No	b. No	a. Yes, always	a. Water only	b. No	b. No	b. No
YOH036	a. Head of household	41	b. Female	Protestant		b. Primary school	1	0	0	0	0		a. Farming		b. No	c. Bore-hole	0	1	0	c. Not treated	0	0	1	a. Yes	a. Yes	a. Yes	a. Burnt brick wall	1	0	0	0	0	0	b. No	b. No	a. Yes, always	a. Water only	b. No	b. No	a. Yes	d. Other	0	0	0	1	community sensitisation	c. Diarrhoea	0	0
YOH037	b. Spouse	39	b. Female	Protestant		b. Primary school	1	0	0	0	0		a. Farming		b. No	c. Bore-hole	0	1	0	c. Not treated	0	0	1	a. Yes	a. Yes	a. Yes	a. Burnt brick wall	1	0	0	0	0	0	b. No	b. No	a. Yes, always	b. Water with soap	b. No	b. No	a. Yes	d. Other	0	0	0	1	community sensitisation	d. Seen in faeces	0	0
[truncated: 149 more columns]
